# Supplementary material for: Statistical models for identifying frequent hitters in high throughput screening
Source: Sci Rep. 2020 Oct 14;10:17200. doi: 10.1038/s41598-020-74139-0 (PMC7560657; doi:10.1038/s41598-020-74139-0)
Supplement: Supplementary file 1 — Supplementary file1 [file 41598_2020_74139_MOESM1_ESM.r]

#This will download the data files from PUBCHEM
#This runs poorly on WIndows but runs ok under linux.
#Viewing I allows you to pick up where it stops if it gets interupted. 
#If this happens simply change the line "for(i in 1:872){ by replaceing 1 with the value where i stopped.
#read in the file with the AID numbers
fname<- read.csv("AID_NUMBERS_rev1.csv")

for (i in 1:872){
  s_file <-paste0("Saved",fname[i,1],".csv")
  #The next line allows you to view progress.
  View(i)
  filename <- paste0("https://pubchem.ncbi.nlm.nih.gov/assay/pcget.cgi?query=download&record_type=datatable&actvty=all&response_type=save&aid=",fname[i,1])
  download.file(filename,s_file,mode="wb")
}
