# Supplementary material for: Statistical models for identifying frequent hitters in high throughput screening
Source: Sci Rep. 2020 Oct 14;10:17200. doi: 10.1038/s41598-020-74139-0 (PMC7560657; doi:10.1038/s41598-020-74139-0)
Supplement: Supplementary file 2 — Supplementary file2 [file 41598_2020_74139_MOESM2_ESM.r]

#THis script will open each downloaded file and count up the number tests and designations for each compound.
#This crashed both windows and linux (the operating systems) on 4 Mbyte machines. It ran on windows with 8 GB.
#It is recommended that the environment be cleared in RSTUDIO and closed before moving on. 
  fname <- read.csv("C://pack/AID_NUMBERS_rev1.csv")
  mpos <-5
  Actives<-NULL
  Inactives<- NULL
  Inconclusives<-NULL
  AllComp<-NULL
  
  
  for (i in 1:872){
    g_file <- paste0("C://pack/Saved",fname[i,1],".csv")
    HTS <-read.csv(g_file)
    for(ii in 1:10){
      if (HTS[1,1] != 1){
        HTS<- HTS[c(-1),]
      }
    }
    y<-as.numeric(HTS[,mpos])
    if(is.na(HTS[1,5])==FALSE) {
     
      if(length(which(HTS$PUBCHEM_ACTIVITY_OUTCOME=="Active"))!=0) Actives<- c(Actives, HTS[which(HTS$PUBCHEM_ACTIVITY_OUTCOME=="Active"),3])
      if(length(which(HTS$PUBCHEM_ACTIVITY_OUTCOME=="Inactive"))!=0) Inactives<- c(Inactives, HTS[which(HTS$PUBCHEM_ACTIVITY_OUTCOME=="Inactive"),3])
      if(length(which(HTS$PUBCHEM_ACTIVITY_OUTCOME=="Inconclusive"))!=0) Inconclusives<- c(Inconclusives, HTS[which(HTS$PUBCHEM_ACTIVITY_OUTCOME=="Inconclusive"),3])
      if(length(which((HTS$PUBCHEM_ACTIVITY_OUTCOME=="Active")|(HTS$PUBCHEM_ACTIVITY_OUTCOME=="Inactive")|(HTS$PUBCHEM_ACTIVITY_OUTCOME=="Inconclusive")))!=0) 
         AllComp<- c(AllComp, HTS[which((HTS$PUBCHEM_ACTIVITY_OUTCOME=="Active")|(HTS$PUBCHEM_ACTIVITY_OUTCOME=="Inactive")|(HTS$PUBCHEM_ACTIVITY_OUTCOME=="Inconclusive")),3])
      View(i)
      }
  }

  write.table(table(Actives), "C://pack/Actives.tab")
  rm(Actives)
  write.table(table(Inactives), "C://pack/Inactives.tab")
  rm(Inactives)
  write.table(table(Inconclusives), "C://pack/Inconclusives.tab")
  rm(Inconclusives)
  write.table(table(AllComp), "C://pack/AllComp.tab")
