# Supplementary material for: Statistical models for identifying frequent hitters in high throughput screening
Source: Sci Rep. 2020 Oct 14;10:17200. doi: 10.1038/s41598-020-74139-0 (PMC7560657; doi:10.1038/s41598-020-74139-0)
Supplement: Supplementary file 3 — Supplementary file3 [file 41598_2020_74139_MOESM3_ESM.r]

   #Read the data in
   act<- read.table("c://pack//Actives.tab")
   inact<- read.table("c://pack//Inactives.tab")
   incon<- read.table("c://pack//Inconclusives.tab")
   allc<- read.table("c://pack//AllComp.tab")
   a<- as.data.frame(act) 
   b<-as.data.frame(inact) 
   c<-as.data.frame(incon) 
   d<-as.data.frame(allc) 
   
   #rename the columns
   names(a)[names(a)=="Actives"] <- "CID"
   names(a)[names(a)=="Freq"] <- "Freq_active"
   names(b)[names(b)=="Inactives"] <- "CID"
   names(b)[names(b)=="Freq"] <- "Freq_inactive"
   names(c)[names(c)=="Inconclusives"] <- "CID"
   names(c)[names(c)=="Freq"] <- "Freq_inconclusive"
   names(d)[names(d)=="AllComp"] <- "CID"
   names(d)[names(d)=="Freq"] <- "Freq_tested"

   #Merge them by CID number
   d<-merge(d,a, by="CID", all=TRUE)
   d<-merge(d,b, by="CID", all=TRUE)
   d<-merge(d,c, by="CID", all=TRUE)
  
   # replace NA with 0 (This seems fair since this were no observations here is a zero response)
   d[is.na(d)] <- 0
   
   #create ranks in case you want to create the plot Note: it will take a while to make this plot.
   
   r_allc <- sort(d$Freq_tested, decreasing = TRUE)
   #plot(d$Freq_tested,d$Freq_active)
   
   #write the merged file     
   write.table(d,"c://pack//CombTab_872.tab")
       
    
