# Supplementary material for: Statistical models for identifying frequent hitters in high throughput screening
Source: Sci Rep. 2020 Oct 14;10:17200. doi: 10.1038/s41598-020-74139-0 (PMC7560657; doi:10.1038/s41598-020-74139-0)
Supplement: Supplementary file 5 — Supplementary file5 [file 41598_2020_74139_MOESM5_ESM.r]

#this file sifts for binomial suvivors meeting the criteria pBSF >2
library(dplyr)
mdata <- read.table("CombTab_872.tab")
mdata$pBSF <- -log10(pbinom(mdata$Freq_active,mdata$Freq_tested,0.007823732,  lower.tail = FALSE))


pbsf<-filter(mdata, mdata$pBSF>2)
pbsf<-filter(pbsf, pbsf$Freq_tested>50)
