# Supplementary material for: Statistical models for identifying frequent hitters in high throughput screening
Source: Sci Rep. 2020 Oct 14;10:17200. doi: 10.1038/s41598-020-74139-0 (PMC7560657; doi:10.1038/s41598-020-74139-0)
Supplement: Supplementary file 6 — Supplementary file6 [file 41598_2020_74139_MOESM6_ESM.tab]

CID "Freq_tested" "Freq_active" "Freq_inactive" "Freq_inconclusive"
1 1 3 0 3 0
2 2 11 0 11 0
3 3 11 0 10 1
4 4 17 1 16 0
5 5 11 0 10 1
6 6 318 19 295 4
7 7 11 0 11 0
8 8 11 0 11 0
9 9 11 2 8 1
10 10 11 0 11 0
11 11 58 0 56 2
12 12 11 1 10 0
13 13 106 6 98 2
14 14 11 0 11 0
15 15 11 0 11 0
16 16 11 0 11 0
17 17 11 0 10 1
18 18 11 0 10 1
19 19 354 0 352 2
20 20 11 0 11 0
21 21 11 0 11 0
22 22 11 0 11 0
23 23 11 0 10 1
24 24 11 1 10 0
25 25 11 0 11 0
26 26 11 0 11 0
27 27 11 0 11 0
28 28 11 0 11 0
29 29 11 1 10 0
30 30 11 0 10 1
31 31 11 0 11 0
32 32 11 0 11 0
33 33 11 0 11 0
34 34 11 0 11 0
35 35 11 0 11 0
36 36 11 1 9 1
37 37 11 0 11 0
38 38 11 0 11 0
39 39 11 0 10 1
40 40 197 0 197 0
41 41 11 0 11 0
42 42 11 0 11 0
43 43 11 0 11 0
44 44 11 0 11 0
45 45 12 0 12 0
46 46 11 0 11 0
47 47 11 0 11 0
48 48 11 1 10 0
49 49 11 0 11 0
50 50 11 1 10 0
51 51 126 0 124 2
52 52 11 0 11 0
53 53 11 0 10 1
54 54 11 0 11 0
55 55 11 0 11 0
56 56 11 0 10 1
57 57 11 0 11 0
58 58 11 0 11 0
59 59 11 0 11 0
60 60 11 0 11 0
61 61 11 0 11 0
62 62 11 0 11 0
63 63 11 0 11 0
64 64 11 0 11 0
65 65 11 0 10 1
66 66 64 6 54 4
67 67 11 0 11 0
68 68 11 0 11 0
69 69 11 0 11 0
70 70 11 0 11 0
71 71 11 0 11 0
72 72 506 5 493 8
73 73 11 0 11 0
74 74 11 0 11 0
75 75 11 0 11 0
76 76 11 1 10 0
77 77 11 1 10 0
78 78 17 0 17 0
79 79 18 0 18 0
80 80 11 0 10 1
81 81 11 0 11 0
82 82 11 0 11 0
83 83 11 0 11 0
84 84 11 0 11 0
85 85 12 0 11 1
86 86 362 12 347 3
87 87 11 0 11 0
88 88 11 0 10 1
89 89 18 0 18 0
90 90 11 0 11 0
91 91 12 0 11 1
92 92 11 0 10 1
93 93 11 0 11 0
94 94 11 0 10 1
95 95 11 0 11 0
96 96 12 0 12 0
97 97 11 0 11 0
98 98 11 0 11 0
99 99 11 1 10 0
100 100 11 0 11 0
101 101 17 0 17 0
102 102 11 0 11 0
103 103 11 0 11 0
104 104 11 0 11 0
105 105 11 0 11 0
106 106 14 0 14 0
107 107 18 0 18 0
108 108 79 0 77 2
109 109 357 2 355 0
110 110 11 0 11 0
111 111 12 0 12 0
112 112 11 0 10 1
113 113 11 0 11 0
114 114 11 0 10 1
115 115 11 0 11 0
116 116 11 0 11 0
117 117 11 1 10 0
118 118 11 0 11 0
119 119 893 1 875 17
120 120 11 0 11 0
121 121 11 0 11 0
122 122 11 0 11 0
123 123 11 0 10 1
124 124 11 0 11 0
125 125 11 0 11 0
126 126 12 0 12 0
127 127 374 0 373 1
128 128 11 0 10 1
129 129 11 0 11 0
130 130 11 0 11 0
131 131 11 0 11 0
132 132 11 0 11 0
133 133 11 0 11 0
134 134 11 0 11 0
135 135 36 0 35 1
136 136 11 0 11 0
137 137 345 1 343 1
138 138 57 0 54 3
139 139 11 0 10 1
140 140 11 0 10 1
141 141 11 0 11 0
142 142 24 0 24 0
143 143 11 0 11 0
144 144 23 0 23 0
145 145 11 0 11 0
146 146 11 0 11 0
147 147 11 0 11 0
148 148 11 0 11 0
149 149 13 0 12 1
150 150 11 0 11 0
151 151 11 1 10 0
152 152 11 0 11 0
153 153 11 0 11 0
154 154 11 0 10 1
155 155 11 1 10 0
156 156 11 0 11 0
157 157 11 0 11 0
158 158 11 0 11 0
159 159 11 0 11 0
160 160 11 0 11 0
161 161 11 0 11 0
162 162 14 0 14 0
163 163 11 0 11 0
164 164 18 1 17 0
165 165 11 0 11 0
166 166 11 0 10 1
167 167 11 0 11 0
168 168 11 0 11 0
169 169 11 0 11 0
170 170 12 0 12 0
171 171 11 0 11 0
172 172 11 0 11 0
173 173 11 0 11 0
174 174 304 1 301 2
175 175 11 0 11 0
176 176 13 0 13 0
177 177 56 0 54 2
178 178 95 0 89 6
179 179 17 0 16 1
180 180 73 0 72 1
181 181 11 0 11 0
182 182 11 0 11 0
183 183 11 0 10 1
184 184 11 0 11 0
185 185 251 0 251 0
186 186 11 0 11 0
187 187 49 0 48 1
188 188 11 1 10 0
189 189 11 0 11 0
190 190 421 2 419 0
191 191 709 10 691 8
192 192 11 0 11 0
193 193 11 0 11 0
194 194 11 0 11 0
195 195 11 0 10 1
196 196 81 0 79 2
197 197 11 0 11 0
198 198 11 0 11 0
199 199 153 3 143 7
200 200 17 0 17 0
201 201 11 0 11 0
202 202 11 0 11 0
203 203 11 0 11 0
204 204 592 0 589 3
205 205 43 0 42 1
206 206 62 0 61 1
207 207 11 0 11 0
208 208 11 1 10 0
209 209 11 0 11 0
210 210 11 0 11 0
211 211 17 0 17 0
212 212 11 1 10 0
213 213 11 0 11 0
214 214 11 0 11 0
215 215 11 0 11 0
216 216 11 0 11 0
217 217 11 0 10 1
218 218 11 0 11 0
219 219 11 1 9 1
220 220 11 0 11 0
221 221 11 0 10 1
222 222 11 0 11 0
223 223 11 0 10 1
224 224 64 1 61 2
225 225 11 0 11 0
226 226 11 0 11 0
227 227 81 2 76 3
228 228 11 0 11 0
229 229 351 0 349 2
230 230 11 0 11 0
231 231 11 0 11 0
232 232 13 0 13 0
233 233 11 0 11 0
234 234 11 0 10 1
235 235 11 0 11 0
236 236 25 0 24 1
237 237 22 3 19 0
238 238 12 1 11 0
239 239 107 0 104 3
240 240 60 1 58 1
241 241 103 0 98 5
242 242 11 0 11 0
243 243 310 1 307 2
244 244 81 2 77 2
245 245 11 1 10 0
246 246 11 0 10 1
247 247 12 0 12 0
248 248 59 0 55 4
249 249 56 0 54 2
250 250 11 0 11 0
251 251 11 0 11 0
252 252 11 0 11 0
253 253 874 13 851 10
254 254 11 0 11 0
255 255 201 0 201 0
256 256 11 0 11 0
257 257 11 0 11 0
258 258 17 6 11 0
259 259 11 0 11 0
260 260 11 0 11 0
261 261 56 1 54 1
262 262 11 0 11 0
263 263 118 0 116 2
264 264 19 0 19 0
265 265 11 0 11 0
266 266 11 0 11 0
267 267 11 0 11 0
268 268 11 0 11 0
269 269 11 0 11 0
270 270 11 0 11 0
271 271 11 0 11 0
272 272 11 0 11 0
273 273 30 0 30 0
274 274 24 0 24 0
275 275 105 0 102 3
276 276 11 0 11 0
277 277 30 0 30 0
278 278 11 0 11 0
279 279 18 0 18 0
280 280 11 0 11 0
281 281 11 1 9 1
282 282 11 1 10 0
283 283 11 0 11 0
284 284 11 0 11 0
285 285 11 0 11 0
286 286 60 0 54 6
287 287 11 0 11 0
288 288 11 0 11 0
289 289 433 12 408 13
290 290 11 0 11 0
291 291 11 0 10 1
292 292 11 0 11 0
293 293 11 0 11 0
294 294 17 0 17 0
295 295 11 0 11 0
296 296 11 0 11 0
297 297 11 1 10 0
298 298 687 9 667 11
299 299 380 18 341 21
300 300 98 0 97 1
301 301 25 0 25 0
302 302 11 0 11 0
303 303 405 0 405 0
304 304 56 0 56 0
305 305 58 0 55 3
306 306 11 0 11 0
307 307 11 0 10 1
308 308 11 0 10 1
309 309 11 0 11 0
310 310 11 0 11 0
311 311 411 4 405 2
312 312 11 0 11 0
313 313 12 0 12 0
314 314 201 4 197 0
315 315 11 0 11 0
316 316 11 0 11 0
317 317 11 0 11 0
318 318 11 0 11 0
319 319 11 0 11 0
320 320 11 0 11 0
321 321 11 0 11 0
322 322 11 0 11 0
323 323 699 0 694 5
324 324 11 0 11 0
325 325 18 0 18 0
326 326 17 0 17 0
327 327 11 0 11 0
328 328 11 0 11 0
329 329 11 1 10 0
330 330 11 0 11 0
331 331 11 0 11 0
332 332 11 0 11 0
333 333 11 0 11 0
334 334 11 0 11 0
335 335 301 1 299 1
336 336 11 0 11 0
337 337 11 0 11 0
338 338 705 4 690 11
339 339 68 0 66 2
340 340 24 1 23 0
341 341 11 0 11 0
342 342 74 0 73 1
343 343 11 0 11 0
344 344 11 0 11 0
345 345 11 0 11 0
346 346 27 0 27 0
347 347 11 0 11 0
348 348 11 0 11 0
349 349 11 0 11 0
350 350 11 0 11 0
351 351 11 0 11 0
352 352 11 0 11 0
353 353 11 0 11 0
354 354 11 0 11 0
355 355 11 0 10 1
356 356 11 0 11 0
357 357 11 0 11 0
358 358 11 0 11 0
359 359 32 1 31 0
360 360 11 0 11 0
361 361 11 0 11 0
362 362 11 0 11 0
363 363 11 0 11 0
364 364 12 0 12 0
365 365 11 0 11 0
366 366 673 5 656 12
367 367 11 0 11 0
368 368 11 0 11 0
369 369 11 0 11 0
370 370 136 17 106 13
371 371 23 5 18 0
372 372 11 0 10 1
373 373 11 0 11 0
374 374 11 0 11 0
375 375 11 0 11 0
376 376 11 0 11 0
377 377 11 0 11 0
378 378 17 0 17 0
379 379 370 1 364 5
380 380 11 0 11 0
381 381 11 0 11 0
382 382 11 0 11 0
383 383 11 0 11 0
384 384 12 0 12 0
385 385 11 0 11 0
386 386 11 0 11 0
387 387 11 0 11 0
388 388 11 0 11 0
389 389 15 0 15 0
390 390 11 0 11 0
391 391 11 0 11 0
392 392 11 0 11 0
393 393 11 0 11 0
394 394 11 0 11 0
395 395 11 0 11 0
396 396 11 0 11 0
397 397 25 0 25 0
398 398 57 0 57 0
399 399 11 0 11 0
400 400 11 0 11 0
401 401 103 0 100 3
402 402 12 0 12 0
403 403 194 18 156 20
404 404 11 0 11 0
405 405 11 0 11 0
406 406 11 0 11 0
407 407 11 0 11 0
408 408 154 0 150 4
409 409 12 0 12 0
410 410 11 0 11 0
411 411 11 0 11 0
412 412 174 0 173 1
413 413 11 0 11 0
414 414 11 0 11 0
415 415 11 0 11 0
416 416 11 0 11 0
417 417 11 0 11 0
418 418 11 0 11 0
419 419 11 0 11 0
420 420 11 0 11 0
421 421 11 0 11 0
422 422 11 0 11 0
423 423 11 0 11 0
424 424 35 6 29 0
425 425 12 0 12 0
426 426 11 0 11 0
427 427 11 0 11 0
428 428 11 0 11 0
429 429 11 0 11 0
430 430 11 0 11 0
431 431 11 0 11 0
432 432 11 0 11 0
433 433 11 0 11 0
434 434 11 0 11 0
435 435 11 0 11 0
436 436 11 0 11 0
437 437 21 0 21 0
438 438 11 0 11 0
439 439 11 1 10 0
440 440 11 0 11 0
441 441 313 1 312 0
442 442 11 1 10 0
443 443 11 1 10 0
444 444 141 0 141 0
445 445 11 0 11 0
446 446 11 0 11 0
447 447 63 0 63 0
448 448 18 0 18 0
449 449 11 0 11 0
450 450 28 0 28 0
451 451 11 0 11 0
452 452 23 0 22 1
453 453 107 0 107 0
454 454 11 1 10 0
455 455 11 0 11 0
456 456 11 0 11 0
457 457 11 0 11 0
458 458 11 0 9 2
459 459 11 0 11 0
460 460 551 0 546 5
461 461 11 0 11 0
462 462 32 0 32 0
463 463 11 0 11 0
464 464 398 1 395 2
465 465 11 0 11 0
466 466 17 1 16 0
467 467 11 0 11 0
468 468 11 0 11 0
469 469 17 0 17 0
470 470 11 0 11 0
471 471 102 4 89 9
472 472 11 0 10 1
473 473 11 0 11 0
474 474 11 0 11 0
475 475 11 0 11 0
476 476 11 0 11 0
477 477 11 0 10 1
478 478 11 0 11 0
479 479 11 0 11 0
480 480 11 0 11 0
481 481 11 0 11 0
482 482 11 0 11 0
483 483 11 0 11 0
484 484 11 0 10 1
485 485 12 0 12 0
486 486 11 0 11 0
487 487 319 1 317 1
488 488 11 0 11 0
489 489 11 0 11 0
490 490 11 0 11 0
491 491 11 0 11 0
492 492 11 0 11 0
493 493 11 0 11 0
494 494 11 0 11 0
495 495 11 0 11 0
496 496 11 0 11 0
497 497 11 0 11 0
498 498 11 0 11 0
499 499 400 1 398 1
500 500 68 0 66 2
501 501 11 0 11 0
502 502 11 0 11 0
503 503 11 0 11 0
504 504 17 0 17 0
505 505 11 0 11 0
506 506 11 0 11 0
507 507 11 0 11 0
508 508 11 0 11 0
509 509 11 0 11 0
510 510 11 0 11 0
511 511 11 0 11 0
512 512 11 0 11 0
513 513 11 0 11 0
514 514 11 0 11 0
515 515 11 0 11 0
516 516 11 0 11 0
517 517 11 0 11 0
518 518 11 0 11 0
519 519 11 0 11 0
520 520 11 0 10 1
521 521 11 0 11 0
522 522 11 0 11 0
523 523 11 0 11 0
524 524 11 0 11 0
525 525 783 0 775 8
526 526 11 0 10 1
527 527 56 0 54 2
528 528 11 0 11 0
529 529 11 0 11 0
530 530 11 0 11 0
531 531 11 0 11 0
532 532 11 0 11 0
533 533 11 0 11 0
534 534 11 0 11 0
535 535 115 1 110 4
536 536 11 0 11 0
537 537 11 0 11 0
538 538 11 0 11 0
539 539 11 1 10 0
540 540 11 0 11 0
541 541 17 0 17 0
542 542 11 0 11 0
543 543 11 0 11 0
544 544 11 0 11 0
545 545 11 0 11 0
546 546 790 4 775 11
547 547 570 9 538 23
548 548 11 0 11 0
549 549 11 0 11 0
550 550 11 0 11 0
551 551 11 0 11 0
552 552 11 0 11 0
553 553 11 0 11 0
554 554 17 0 17 0
555 555 11 0 11 0
556 556 11 0 11 0
557 557 11 0 11 0
558 558 11 0 11 0
559 559 11 0 11 0
560 560 11 0 10 1
561 561 11 0 11 0
562 562 11 0 11 0
563 563 11 0 10 1
564 564 558 0 543 15
565 565 11 0 11 0
566 566 11 0 11 0
567 567 11 0 11 0
568 568 19 0 19 0
569 569 11 0 11 0
570 570 11 0 11 0
571 571 11 0 11 0
572 572 11 0 11 0
573 573 12 0 12 0
574 574 11 0 10 1
575 575 11 0 11 0
576 576 11 0 11 0
577 577 11 0 11 0
578 578 11 0 11 0
579 579 11 0 11 0
580 580 11 0 11 0
581 581 21 0 20 1
582 582 11 0 11 0
583 583 11 0 10 1
584 584 11 0 11 0
585 585 11 0 11 0
586 586 19 0 19 0
587 587 11 0 11 0
588 588 438 0 434 4
589 589 11 0 11 0
590 590 11 0 11 0
591 591 11 0 10 1
592 592 11 0 11 0
593 593 17 0 17 0
594 594 39 3 35 1
595 595 57 0 56 1
596 596 226 1 224 1
597 597 346 2 344 0
598 598 12 0 12 0
599 599 11 0 11 0
600 600 11 0 11 0
601 601 20 0 19 1
602 602 26 0 26 0
603 603 11 0 11 0
604 604 11 0 11 0
605 605 11 1 9 1
606 606 11 0 11 0
607 607 69 0 69 0
608 608 24 0 24 0
609 609 11 0 11 0
610 610 62 0 62 0
611 611 21 0 21 0
612 612 74 0 71 3
613 613 11 0 11 0
614 614 37 0 35 2
615 615 11 0 11 0
616 616 11 0 11 0
617 617 17 0 16 1
618 618 11 0 11 0
619 619 11 0 10 1
620 620 11 0 11 0
621 621 17 0 17 0
622 622 11 0 11 0
623 623 11 0 11 0
624 624 11 0 11 0
625 625 11 0 11 0
626 626 11 0 11 0
627 627 11 0 11 0
628 628 11 0 11 0
629 629 11 0 11 0
630 630 11 0 11 0
631 631 11 0 11 0
632 632 11 0 11 0
633 633 11 0 11 0
634 634 11 0 11 0
635 635 11 0 11 0
636 636 126 0 125 1
637 637 396 1 393 2
638 638 11 0 11 0
639 639 11 0 11 0
640 640 21 0 21 0
641 641 11 0 11 0
642 642 11 0 10 1
643 643 19 0 18 1
644 644 11 0 11 0
645 645 11 1 10 0
646 646 11 0 11 0
647 647 11 0 11 0
648 648 11 0 11 0
649 649 17 0 17 0
650 650 129 0 123 6
651 651 11 0 10 1
652 652 11 0 10 1
653 653 11 0 11 0
654 654 17 0 17 0
655 655 11 1 9 1
656 656 11 0 11 0
657 657 11 0 11 0
658 658 11 0 11 0
659 659 12 1 11 0
660 660 308 0 308 0
661 661 11 1 10 0
662 662 11 0 11 0
663 663 11 0 11 0
664 664 11 0 10 1
665 665 11 0 11 0
666 666 11 0 11 0
667 667 11 0 11 0
668 668 11 0 11 0
669 669 11 1 9 1
670 670 11 0 11 0
671 671 12 0 11 1
672 672 11 0 11 0
673 673 11 0 11 0
674 674 12 0 12 0
675 675 20 0 20 0
676 676 11 0 11 0
677 677 12 0 12 0
678 678 12 0 12 0
679 679 13 0 13 0
680 680 11 0 11 0
681 681 127 8 104 15
682 682 11 0 11 0
683 683 11 0 11 0
684 684 11 0 11 0
685 685 11 0 11 0
686 686 11 1 10 0
687 687 11 1 10 0
688 688 11 0 11 0
689 689 11 0 11 0
690 690 11 0 11 0
691 691 11 1 10 0
692 692 11 0 11 0
693 693 11 0 11 0
694 694 11 0 11 0
695 695 11 0 11 0
696 696 11 0 11 0
697 697 11 0 11 0
698 698 364 3 359 2
699 699 11 0 11 0
700 700 57 0 54 3
701 701 298 1 295 2
702 702 56 0 53 3
703 703 11 0 11 0
704 704 11 0 11 0
705 705 11 0 11 0
706 706 11 0 11 0
707 707 11 0 11 0
708 708 11 1 10 0
709 709 12 0 12 0
710 710 48 0 41 7
711 711 11 0 11 0
712 712 11 0 11 0
713 713 63 0 63 0
714 714 11 0 11 0
715 715 11 0 11 0
716 716 11 0 11 0
717 717 11 0 11 0
718 718 17 0 17 0
719 719 11 0 11 0
720 720 11 0 10 1
721 721 11 0 11 0
722 722 11 0 11 0
723 723 11 0 11 0
724 724 11 0 11 0
725 725 11 0 11 0
726 726 11 0 11 0
727 727 683 5 678 0
728 728 12 0 12 0
729 729 11 0 11 0
730 730 11 0 11 0
731 731 11 0 11 0
732 732 11 0 10 1
733 733 11 0 11 0
734 734 11 0 11 0
735 735 11 0 11 0
736 736 66 0 65 1
737 737 11 0 10 1
738 738 27 0 26 1
739 739 11 0 11 0
740 740 11 0 11 0
741 741 11 0 10 1
742 742 11 0 11 0
743 743 17 0 17 0
744 744 11 1 10 0
745 745 287 1 285 1
746 746 11 0 11 0
747 747 11 0 11 0
748 748 11 0 11 0
749 749 11 0 11 0
750 750 109 0 107 2
751 751 18 0 17 1
752 752 17 0 17 0
753 753 121 1 118 2
754 754 17 0 17 0
755 755 11 0 10 1
756 756 11 0 11 0
757 757 38 0 38 0
758 758 11 0 10 1
759 759 11 0 10 1
760 760 17 0 17 0
761 761 11 0 10 1
762 762 11 0 11 0
763 763 18 0 18 0
764 764 11 0 11 0
765 765 11 0 10 1
766 766 11 1 10 0
767 767 11 2 9 0
768 768 11 0 10 1
769 769 11 0 11 0
770 770 11 1 10 0
771 771 11 0 11 0
772 772 12 0 12 0
773 773 17 0 17 0
774 774 709 4 692 13
775 775 11 0 11 0
776 776 11 0 11 0
777 777 17 0 17 0
778 778 12 0 12 0
779 779 12 0 12 0
780 780 17 0 17 0
781 781 11 0 11 0
782 782 23 0 23 0
783 783 11 0 11 0
784 784 11 0 11 0
785 785 296 17 258 21
786 786 11 0 11 0
787 787 57 0 53 4
788 788 11 0 11 0
789 789 11 0 11 0
790 790 11 0 11 0
791 791 30 0 30 0
792 792 11 0 11 0
793 793 11 0 10 1
794 794 11 0 11 0
795 795 57 0 54 3
796 796 11 0 11 0
797 797 11 0 11 0
798 798 23 0 23 0
799 799 11 0 11 0
800 800 11 0 11 0
801 801 11 0 10 1
802 802 356 4 352 0
803 803 653 5 623 25
804 804 11 0 10 1
805 805 11 0 11 0
806 806 11 0 11 0
807 807 12 0 12 0
808 808 11 1 10 0
809 809 11 0 10 1
810 810 11 0 10 1
811 811 17 1 16 0
812 812 11 0 11 0
813 813 11 0 11 0
814 814 11 1 10 0
815 815 11 0 11 0
816 816 12 0 12 0
817 817 11 0 11 0
818 818 11 0 11 0
819 819 11 0 11 0
820 820 11 0 11 0
821 821 11 0 10 1
822 822 11 0 11 0
823 823 11 0 11 0
824 824 24 0 24 0
825 825 32 0 32 0
826 826 11 0 11 0
827 827 129 0 128 1
828 828 11 0 11 0
829 829 11 0 11 0
830 830 73 0 72 1
831 831 11 1 10 0
832 832 11 0 11 0
833 833 24 0 24 0
834 834 11 0 11 0
835 835 13 0 13 0
836 836 65 9 49 7
837 837 11 0 11 0
838 838 17 1 15 1
839 839 13 0 13 0
840 840 23 0 23 0
841 841 11 0 11 0
842 842 11 0 11 0
843 843 11 0 11 0
844 844 11 0 11 0
845 845 11 0 11 0
846 846 96 3 85 8
847 847 63 0 63 0
848 848 11 0 11 0
849 849 17 0 17 0
850 850 11 0 11 0
851 851 11 0 11 0
852 852 20 6 14 0
853 853 59 3 52 4
854 854 17 0 17 0
855 855 11 0 11 0
856 856 23 0 23 0
857 857 24 0 24 0
858 858 11 0 11 0
859 859 11 1 10 0
860 860 11 0 11 0
861 861 24 0 24 0
862 862 11 0 11 0
863 863 37 0 36 1
864 864 665 31 620 14
865 865 13 0 13 0
866 866 44 0 43 1
867 867 17 0 17 0
868 868 11 0 11 0
869 869 11 0 11 0
870 870 11 0 11 0
871 871 11 0 10 1
872 872 11 0 11 0
873 873 18 0 17 1
874 874 11 0 10 1
875 875 17 0 17 0
876 876 62 0 62 0
877 877 11 0 11 0
878 878 11 0 11 0
879 879 11 0 11 0
880 880 12 0 12 0
881 881 11 0 11 0
882 882 11 0 11 0
883 883 11 0 11 0
884 884 11 0 11 0
885 885 11 0 11 0
886 886 11 0 11 0
887 887 73 0 72 1
888 888 11 0 11 0
889 889 11 0 11 0
890 890 11 0 11 0
891 891 11 0 11 0
892 892 1067 4 1062 1
893 893 11 0 10 1
894 894 11 0 11 0
895 895 11 0 11 0
896 896 742 2 726 14
897 897 11 0 11 0
898 898 11 0 11 0
899 899 347 3 344 0
900 900 11 0 11 0
901 901 12 0 12 0
902 902 11 0 11 0
903 903 504 5 487 12
904 904 381 2 378 1
905 905 11 0 11 0
906 906 18 0 18 0
907 907 11 0 11 0
908 908 17 0 17 0
909 909 11 0 11 0
910 910 17 0 17 0
911 911 17 0 17 0
912 912 122 0 115 7
913 913 11 0 11 0
914 914 67 0 67 0
915 915 11 0 11 0
916 916 11 0 11 0
917 917 11 0 11 0
918 918 11 0 11 0
919 919 11 1 10 0
920 920 11 0 11 0
921 921 11 0 11 0
922 922 11 0 11 0
923 923 11 0 11 0
924 924 11 0 11 0
925 925 11 0 11 0
926 926 11 0 11 0
927 927 12 0 12 0
928 928 11 0 11 0
929 929 11 0 11 0
930 930 11 0 11 0
931 931 357 0 354 3
932 932 719 2 707 10
933 933 11 0 11 0
934 934 11 0 11 0
935 935 11 0 11 0
936 936 755 3 748 4
937 937 11 0 11 0
938 938 813 2 797 14
939 939 12 1 11 0
940 940 11 0 11 0
941 941 11 0 11 0
942 942 372 1 369 2
943 943 11 0 11 0
944 944 12 0 11 1
945 945 11 0 11 0
946 946 11 0 11 0
947 947 11 0 11 0
948 948 11 0 11 0
949 949 208 0 208 0
950 950 11 0 11 0
951 951 24 1 23 0
952 952 11 0 11 0
953 953 11 0 11 0
954 954 11 0 11 0
955 955 11 0 11 0
956 956 11 0 11 0
957 957 353 0 350 3
958 958 11 0 11 0
959 959 11 0 11 0
960 960 11 0 11 0
961 961 11 0 11 0
962 962 12 0 12 0
963 963 11 0 11 0
964 964 11 0 11 0
965 965 11 0 11 0
966 966 11 0 11 0
967 967 86 0 80 6
968 968 11 0 11 0
969 969 11 0 10 1
970 970 12 0 12 0
971 971 11 0 11 0
972 972 11 0 10 1
973 973 11 0 11 0
974 974 11 0 11 0
975 975 11 0 11 0
976 976 11 0 11 0
977 977 11 0 11 0
978 978 420 1 418 1
979 979 18 1 17 0
980 980 18 0 18 0
981 981 11 0 11 0
982 982 11 0 11 0
983 983 11 0 11 0
984 984 11 0 11 0
985 985 33 0 33 0
986 986 11 0 11 0
987 987 11 0 11 0
988 988 11 0 11 0
989 989 35 0 34 1
990 990 11 0 11 0
991 991 101 2 92 7
992 992 441 25 394 22
993 993 11 0 11 0
994 994 30 0 30 0
995 995 303 0 300 3
996 996 98 0 97 1
997 997 11 0 11 0
998 998 11 0 11 0
999 999 55 0 55 0
1000 1000 12 0 12 0
1001 1001 372 3 369 0
1002 1002 207 0 207 0
1003 1003 11 0 11 0
1004 1004 73 0 73 0
1005 1005 11 0 11 0
1006 1006 11 0 11 0
1007 1007 11 0 11 0
1008 1008 11 0 11 0
1009 1009 12 0 12 0
1010 1010 11 0 11 0
1011 1011 11 0 11 0
1012 1012 11 0 11 0
1013 1013 11 0 11 0
1014 1014 11 0 11 0
1015 1015 12 0 12 0
1016 1016 17 0 17 0
1017 1017 341 1 338 2
1018 1018 332 4 327 1
1019 1019 11 0 11 0
1020 1020 11 0 11 0
1021 1021 11 0 11 0
1022 1022 11 0 11 0
1023 1023 86 1 79 6
1024 1024 11 0 11 0
1025 1025 11 0 11 0
1026 1026 11 0 11 0
1027 1027 19 0 19 0
1028 1028 11 0 11 0
1029 1029 12 0 12 0
1030 1030 404 0 402 2
1031 1031 11 0 11 0
1032 1032 11 0 11 0
1033 1033 11 0 11 0
1034 1034 11 0 11 0
1035 1035 11 0 11 0
1036 1036 11 0 11 0
1037 1037 11 0 11 0
1038 1038 11 0 11 0
1039 1039 11 0 11 0
1040 1040 11 0 10 1
1041 1041 11 0 11 0
1042 1042 11 0 11 0
1043 1043 17 0 16 1
1044 1044 18 0 18 0
1045 1045 57 0 55 2
1046 1046 848 1 839 8
1047 1047 681 3 670 8
1048 1048 12 0 12 0
1049 1049 57 0 54 3
1050 1050 135 0 127 8
1051 1051 24 0 21 3
1052 1052 89 0 84 5
1053 1053 16 0 16 0
1054 1054 94 2 84 8
1055 1055 11 0 11 0
1056 1056 11 0 11 0
1057 1057 180 17 158 5
1058 1058 11 0 11 0
1059 1059 11 0 11 0
1060 1060 30 0 30 0
1061 1061 11 0 11 0
1062 1062 11 0 11 0
1063 1063 11 0 11 0
1064 1064 62 0 62 0
1065 1065 12 0 12 0
1066 1066 496 11 468 17
1067 1067 11 0 11 0
1068 1068 11 0 11 0
1069 1069 11 0 11 0
1070 1070 11 0 11 0
1071 1071 11 0 11 0
1072 1072 141 5 116 20
1073 1073 11 0 11 0
1074 1074 11 0 11 0
1075 1075 11 0 11 0
1076 1076 11 0 11 0
1077 1077 11 0 11 0
1078 1078 11 0 11 0
1079 1079 11 0 11 0
1080 1080 55 0 54 1
1081 1081 11 0 11 0
1082 1082 11 0 11 0
1083 1083 11 0 11 0
1084 1084 11 0 11 0
1085 1085 11 0 11 0
1086 1086 11 0 11 0
1087 1087 11 0 11 0
1088 1088 314 2 310 2
1089 1089 11 0 11 0
1090 1090 12 0 12 0
1091 1091 11 0 11 0
1092 1092 11 0 9 2
1093 1093 11 0 11 0
1094 1094 12 0 12 0
1095 1095 11 0 10 1
1096 1096 11 0 11 0
1097 1097 11 0 11 0
1098 1098 11 0 11 0
1099 1099 11 0 11 0
1100 1100 11 0 11 0
1101 1101 338 1 336 1
1102 1102 138 0 132 6
1103 1103 142 0 134 8
1104 1104 11 0 11 0
1105 1105 11 0 11 0
1106 1106 11 0 11 0
1107 1107 11 0 11 0
1108 1108 11 0 11 0
1109 1109 13 0 13 0
1110 1110 58 0 58 0
1111 1111 11 0 10 1
1112 1112 11 0 11 0
1113 1113 11 0 11 0
1114 1114 11 0 11 0
1115 1115 12 0 12 0
1116 1116 11 1 10 0
1117 1117 11 0 11 0
1118 1118 17 0 17 0
1119 1119 11 0 11 0
1120 1120 11 0 11 0
1121 1121 11 0 11 0
1122 1122 11 0 11 0
1123 1123 571 0 562 9
1124 1124 11 0 11 0
1125 1125 11 0 11 0
1126 1126 11 0 11 0
1127 1127 11 0 11 0
1128 1128 11 0 11 0
1129 1129 11 0 11 0
1130 1130 12 0 12 0
1131 1131 25 0 24 1
1132 1132 45 0 44 1
1133 1133 12 0 12 0
1134 1134 43 1 41 1
1135 1135 18 0 18 0
1136 1136 12 0 12 0
1137 1137 11 0 11 0
1138 1138 11 0 11 0
1139 1139 11 0 11 0
1140 1140 118 0 110 8
1141 1141 11 0 11 0
1142 1142 11 1 9 1
1143 1143 19 0 18 1
1144 1144 11 0 11 0
1145 1145 11 0 11 0
1146 1146 11 0 10 1
1147 1147 11 0 11 0
1148 1148 87 1 84 2
1149 1149 11 0 11 0
1150 1150 730 5 719 6
1151 1151 11 0 11 0
1152 1152 11 0 11 0
1153 1153 21 0 20 1
1154 1154 11 0 10 1
1155 1155 11 0 11 0
1156 1156 12 0 12 0
1157 1157 11 1 10 0
1158 1158 11 0 11 0
1159 1159 11 0 11 0
1160 1160 11 0 11 0
1161 1161 11 0 11 0
1162 1162 11 0 11 0
1163 1163 11 0 11 0
1164 1164 11 0 11 0
1165 1165 11 0 11 0
1166 1166 11 0 10 1
1167 1167 11 1 10 0
1168 1168 11 0 11 0
1169 1169 11 0 11 0
1170 1170 11 0 11 0
1171 1171 11 0 11 0
1172 1172 11 0 11 0
1173 1173 11 0 11 0
1174 1174 358 0 358 0
1175 1175 18 0 18 0
1176 1176 369 0 366 3
1177 1177 19 0 19 0
1178 1178 11 1 10 0
1179 1179 11 0 11 0
1180 1180 11 0 11 0
1181 1181 11 0 11 0
1182 1182 65 0 64 1
1183 1183 220 4 215 1
1184 1184 11 0 11 0
1185 1185 11 0 11 0
1186 1186 11 0 10 1
1187 1187 11 0 10 1
1188 1188 27 0 26 1
1189 1189 24 0 23 1
1190 1190 11 0 11 0
1191 1191 11 0 11 0
1192 1192 11 0 10 1
1193 1193 11 0 11 0
1194 1194 11 0 11 0
1195 1195 11 0 11 0
1196 1196 11 0 11 0
1197 1197 11 0 11 0
1198 1198 11 0 11 0
1199 1199 29 0 29 0
1200 1200 11 0 10 1
1201 1201 501 14 468 19
1202 1202 11 0 11 0
1203 1203 65 10 52 3
1204 1204 89 0 84 5
1205 1205 11 0 10 1
1206 1206 11 0 11 0
1207 1207 15 0 15 0
1208 1208 11 1 10 0
1209 1209 11 0 11 0
1210 1210 11 0 11 0
1211 1211 11 0 11 0
1212 1212 33 1 32 0
1213 1213 11 0 11 0
1214 1214 164 6 152 6
1215 1215 15 0 15 0
1216 1216 55 0 54 1
1217 1217 32 0 32 0
1218 1218 38 1 34 3
1219 1219 34 1 33 0
1220 1220 34 0 33 1
1221 1221 18 0 18 0
1222 1222 69 1 65 3
1223 1223 11 0 11 0
1224 1224 11 0 11 0
1225 1225 32 0 30 2
1226 1226 11 0 11 0
1227 1227 11 0 11 0
1228 1228 55 0 51 4
1229 1229 15 0 15 0
1230 1230 11 0 11 0
1231 1231 11 0 10 1
1232 1232 53 0 52 1
1233 1233 380 2 376 2
1234 1234 60 0 59 1
1235 1235 27 0 27 0
1236 1236 69 1 54 14
1237 1237 15 0 15 0
1238 1238 16 1 15 0
1239 1239 20 0 20 0
1240 1240 32 0 32 0
1241 1241 19 0 17 2
1242 1242 66 2 59 5
1243 1243 35 0 35 0
1244 1244 11 0 11 0
1245 1245 369 1 363 5
1246 1246 11 0 11 0
1247 1247 11 1 10 0
1248 1248 27 0 27 0
1249 1249 58 6 44 8
1250 1250 11 0 11 0
1251 1251 11 0 11 0
1252 1252 11 0 11 0
1253 1253 34 0 34 0
1254 1254 49 0 48 1
1255 1255 11 0 11 0
1256 1256 102 1 100 1
1257 1257 34 2 32 0
1258 1258 11 0 11 0
1259 1259 11 0 11 0
1260 1260 11 0 11 0
1261 1261 11 0 11 0
1262 1262 11 0 11 0
1263 1263 11 0 11 0
1264 1264 11 0 11 0
1265 1265 11 0 11 0
1266 1266 11 0 11 0
1267 1267 11 0 11 0
1268 1268 11 0 11 0
1269 1269 11 0 11 0
1270 1270 11 0 11 0
1271 1271 11 0 11 0
1272 1272 11 0 11 0
1273 1273 11 0 10 1
1274 1274 11 0 11 0
1275 1275 11 0 11 0
1276 1276 11 0 11 0
1277 1277 11 0 11 0
1278 1278 11 0 11 0
1279 1279 11 0 11 0
1280 1280 11 0 11 0
1281 1281 11 0 11 0
1282 1282 11 0 11 0
1283 1283 11 0 11 0
1284 1284 11 0 11 0
1285 1285 11 0 11 0
1286 1286 17 0 16 1
1287 1287 56 9 39 8
1288 1288 11 0 10 1
1289 1289 11 0 11 0
1290 1290 11 0 11 0
1291 1291 11 0 11 0
1292 1292 370 1 368 1
1293 1293 11 0 11 0
1294 1294 11 0 11 0
1295 1295 11 1 9 1
1296 1296 11 0 11 0
1297 1297 11 0 11 0
1298 1298 11 0 11 0
1299 1299 11 0 11 0
1300 1300 11 0 11 0
1301 1301 26 0 26 0
1302 1302 383 0 382 1
1303 1303 18 0 18 0
1304 1304 11 0 11 0
1305 1305 11 0 11 0
1306 1306 11 1 10 0
1307 1307 11 0 11 0
1308 1308 11 0 11 0
1309 1309 638 0 629 9
1310 1310 11 0 11 0
1311 1311 11 0 11 0
1312 1312 11 0 10 1
1313 1313 11 0 11 0
1314 1314 11 0 11 0
1315 1315 11 0 11 0
1316 1316 78 0 74 4
1317 1317 101 0 96 5
1318 1318 801 63 696 42
1319 1319 11 0 11 0
1320 1320 17 7 10 0
1321 1321 70 2 68 0
1322 1322 11 1 10 0
1323 1323 11 1 10 0
1324 1324 11 0 11 0
1325 1325 11 0 11 0
1326 1326 202 0 202 0
1327 1327 11 0 11 0
1328 1328 90 0 79 11
1329 1329 854 2 839 13
1330 1330 398 7 380 11
1331 1331 53 0 52 1
1332 1332 11 0 11 0
1333 1333 11 0 10 1
1334 1334 11 0 11 0
1335 1335 11 1 10 0
1336 1336 11 0 11 0
1337 1337 57 1 51 5
1338 1338 11 0 11 0
1339 1339 11 0 11 0
1340 1340 450 8 435 7
1341 1341 11 1 10 0
1342 1342 75 0 67 8
1343 1343 23 0 23 0
1344 1344 11 0 11 0
1345 1345 699 2 684 13
1346 1346 60 0 57 3
1347 1347 11 0 11 0
1348 1348 114 2 100 12
1349 1349 11 0 11 0
1350 1350 11 0 11 0
1351 1351 11 0 11 0
1352 1352 15 0 15 0
1353 1353 11 0 10 1
1354 1354 140 0 132 8
1355 1355 142 1 133 8
1356 1356 11 0 11 0
1357 1357 11 0 10 1
1358 1358 11 0 11 0
1359 1359 512 2 497 13
1360 1360 11 0 11 0
1361 1361 11 0 11 0
1362 1362 11 0 11 0
1363 1363 11 0 11 0
1364 1364 11 0 11 0
1365 1365 453 6 432 15
1366 1366 70 0 68 2
1367 1367 561 4 552 5
1368 1368 11 0 11 0
1369 1369 359 19 335 5
1370 1370 104 2 98 4
1371 1371 11 0 11 0
1372 1372 17 1 16 0
1373 1373 11 0 11 0
1374 1374 15 0 14 1
1375 1375 11 0 11 0
1376 1376 11 0 11 0
1377 1377 70 0 67 3
1378 1378 11 0 11 0
1379 1379 70 0 69 1
1380 1380 70 0 69 1
1381 1381 11 0 11 0
1382 1382 11 0 11 0
1383 1383 11 0 11 0
1384 1384 11 0 11 0
1385 1385 17 0 17 0
1386 1386 11 0 11 0
1387 1387 11 0 11 0
1388 1388 11 0 11 0
1389 1389 11 0 11 0
1390 1390 95 2 90 3
1391 1391 11 0 11 0
1392 1392 23 5 18 0
1393 1393 11 1 10 0
1394 1394 11 0 11 0
1395 1395 11 0 11 0
1396 1396 11 0 11 0
1397 1397 11 0 11 0
1398 1398 11 0 11 0
1399 1399 11 0 9 2
1400 1400 674 21 635 18
1401 1401 433 10 414 9
1402 1402 11 0 11 0
1403 1403 11 0 11 0
1404 1404 11 0 11 0
1405 1405 11 0 11 0
1406 1406 11 0 11 0
1407 1407 11 0 11 0
1408 1408 11 0 10 1
1409 1409 11 1 10 0
1410 1410 11 0 11 0
1411 1411 11 1 10 0
1412 1412 11 0 11 0
1413 1413 11 0 11 0
1414 1414 11 0 11 0
1415 1415 11 0 11 0
1416 1416 11 0 11 0
1417 1417 11 0 11 0
1418 1418 11 0 11 0
1419 1419 11 0 11 0
1420 1420 76 0 76 0
1421 1421 11 0 10 1
1422 1422 11 0 10 1
1423 1423 11 0 11 0
1424 1424 11 0 11 0
1425 1425 11 0 11 0
1426 1426 11 0 10 1
1427 1427 11 0 11 0
1428 1428 11 0 11 0
1429 1429 11 0 11 0
1430 1430 11 0 11 0
1431 1431 11 0 11 0
1432 1432 11 1 10 0
1433 1433 157 0 150 7
1434 1434 11 0 11 0
1435 1435 11 0 11 0
1436 1436 11 0 10 1
1437 1437 11 0 11 0
1438 1438 11 1 10 0
1439 1439 11 0 11 0
1440 1440 11 0 11 0
1441 1441 11 0 11 0
1442 1442 11 0 10 1
1443 1443 11 0 10 1
1444 1444 11 0 11 0
1445 1445 11 0 11 0
1446 1446 11 0 11 0
1447 1447 11 0 10 1
1448 1448 11 0 11 0
1449 1449 139 3 129 7
1450 1450 11 0 11 0
1451 1451 11 0 11 0
1452 1452 11 0 11 0
1453 1453 11 0 11 0
1454 1454 11 0 11 0
1455 1455 11 1 10 0
1456 1456 149 6 126 17
1457 1457 11 0 10 1
1458 1458 11 1 10 0
1459 1459 11 0 11 0
1460 1460 11 0 11 0
1461 1461 11 0 11 0
1462 1462 11 0 11 0
1463 1463 11 0 11 0
1464 1464 60 8 41 11
1465 1465 11 0 11 0
1466 1466 11 0 11 0
1467 1467 12 0 12 0
1468 1468 11 0 11 0
1469 1469 11 0 10 1
1470 1470 11 0 11 0
1471 1471 11 0 11 0
1472 1472 17 0 17 0
1473 1473 11 0 11 0
1474 1474 774 12 749 13
1475 1475 11 0 11 0
1476 1476 11 0 11 0
1477 1477 11 0 10 1
1478 1478 11 0 11 0
1479 1479 11 0 11 0
1480 1480 187 0 184 3
1481 1481 11 0 11 0
1482 1482 59 0 59 0
1483 1483 357 7 346 4
1484 1484 11 0 11 0
1485 1485 11 0 11 0
1486 1486 420 1 417 2
1487 1487 58 0 57 1
1488 1488 59 0 58 1
1489 1489 246 1 245 0
1490 1490 58 0 57 1
1491 1491 389 2 382 5
1492 1492 644 1 629 14
1493 1493 451 4 436 11
1494 1494 11 0 11 0
1495 1495 11 0 11 0
1496 1496 11 0 11 0
1497 1497 11 0 11 0
1498 1498 12 0 12 0
1499 1499 11 1 10 0
1500 1500 11 0 11 0
1501 1501 11 0 11 0
1502 1502 11 0 11 0
1503 1503 11 0 10 1
1504 1504 11 0 11 0
1505 1505 11 0 11 0
1506 1506 11 0 11 0
1507 1507 11 0 11 0
1508 1508 11 0 10 1
1509 1509 11 0 11 0
1510 1510 11 0 11 0
1511 1511 11 0 11 0
1512 1512 11 0 10 1
1513 1513 11 0 11 0
1514 1514 11 0 11 0
1515 1515 11 1 10 0
1516 1516 11 0 11 0
1517 1517 11 0 11 0
1518 1518 74 9 51 14
1519 1519 11 0 11 0
1520 1520 17 0 17 0
1521 1521 11 0 11 0
1522 1522 11 0 11 0
1523 1523 11 0 11 0
1524 1524 11 0 11 0
1525 1525 11 0 10 1
1526 1526 11 0 11 0
1527 1527 11 0 11 0
1528 1528 11 0 11 0
1529 1529 11 0 11 0
1530 1530 11 0 11 0
1531 1531 18 0 18 0
1532 1532 11 0 11 0
1533 1533 93 0 89 4
1534 1534 19 0 19 0
1535 1535 206 1 205 0
1536 1536 11 1 9 1
1537 1537 11 0 11 0
1538 1538 11 0 11 0
1539 1539 647 10 616 21
1540 1540 11 0 11 0
1541 1541 11 0 11 0
1542 1542 11 0 11 0
1543 1543 11 0 11 0
1544 1544 11 0 11 0
1545 1545 11 0 11 0
1546 1546 347 8 333 6
1547 1547 12 0 12 0
1548 1548 11 1 10 0
1549 1549 11 0 11 0
1550 1550 11 0 11 0
1551 1551 15 0 15 0
1552 1552 11 0 11 0
1553 1553 11 0 11 0
1554 1554 11 0 11 0
1555 1555 11 0 10 1
1556 1556 11 0 11 0
1557 1557 11 0 11 0
1558 1558 11 0 11 0
1559 1559 12 0 11 1
1560 1560 71 1 67 3
1561 1561 11 0 10 1
1562 1562 11 0 11 0
1563 1563 77 0 77 0
1564 1564 59 0 56 3
1565 1565 11 0 11 0
1566 1566 11 0 11 0
1567 1567 19 0 18 1
1568 1568 11 0 11 0
1569 1569 11 0 11 0
1570 1570 296 33 255 8
1571 1571 11 0 11 0
1572 1572 11 0 11 0
1573 1573 12 0 12 0
1574 1574 138 0 126 12
1575 1575 11 0 11 0
1576 1576 11 0 11 0
1577 1577 11 0 11 0
1578 1578 11 0 10 1
1579 1579 11 0 11 0
1580 1580 11 0 11 0
1581 1581 11 0 11 0
1582 1582 11 0 11 0
1583 1583 11 0 11 0
1584 1584 11 0 11 0
1585 1585 14 0 13 1
1586 1586 11 0 11 0
1587 1587 11 0 11 0
1588 1588 11 0 11 0
1589 1589 11 0 11 0
1590 1590 11 0 11 0
1591 1591 11 0 11 0
1592 1592 11 0 11 0
1593 1593 11 0 10 1
1594 1594 11 0 11 0
1595 1595 11 1 10 0
1596 1596 11 0 11 0
1597 1597 11 0 11 0
1598 1598 158 13 123 22
1599 1599 25 0 24 1
1600 1600 11 0 11 0
1601 1601 11 0 11 0
1602 1602 11 0 11 0
1603 1603 11 0 11 0
1604 1604 11 0 11 0
1605 1605 11 0 11 0
1606 1606 11 0 11 0
1607 1607 94 21 63 10
1608 1608 11 0 11 0
1609 1609 420 15 390 15
1610 1610 11 0 11 0
1611 1611 11 0 11 0
1612 1612 11 0 11 0
1613 1613 12 0 12 0
1614 1614 11 0 11 0
1615 1615 11 0 11 0
1616 1616 11 0 11 0
1617 1617 11 0 11 0
1618 1618 11 0 11 0
1619 1619 11 0 10 1
1620 1620 11 0 10 1
1621 1621 11 0 10 1
1622 1622 11 0 11 0
1623 1623 11 0 10 1
1624 1624 12 0 11 1
1625 1625 11 0 11 0
1626 1626 23 0 23 0
1627 1627 11 0 11 0
1628 1628 11 0 11 0
1629 1629 11 0 11 0
1630 1630 11 0 10 1
1631 1631 12 0 12 0
1632 1632 11 1 10 0
1633 1633 11 0 11 0
1634 1634 11 1 10 0
1635 1635 11 1 10 0
1636 1636 11 0 11 0
1637 1637 11 0 11 0
1638 1638 11 0 11 0
1639 1639 394 0 391 3
1640 1640 11 0 11 0
1641 1641 71 0 67 4
1642 1642 11 0 10 1
1643 1643 206 0 205 1
1644 1644 11 0 11 0
1645 1645 203 1 190 12
1646 1646 704 2 701 1
1647 1647 63 0 62 1
1648 1648 11 0 11 0
1649 1649 223 2 204 17
1650 1650 11 0 11 0
1651 1651 144 1 143 0
1652 1652 17 0 17 0
1653 1653 11 0 11 0
1654 1654 11 0 11 0
1655 1655 11 0 11 0
1656 1656 11 0 11 0
1657 1657 11 0 11 0
1658 1658 11 0 11 0
1659 1659 11 0 11 0
1660 1660 11 0 10 1
1661 1661 11 0 11 0
1662 1662 145 1 144 0
1663 1663 55 1 50 4
1664 1664 12 0 12 0
1665 1665 11 0 11 0
1666 1666 11 0 11 0
1667 1667 11 0 11 0
1668 1668 12 0 12 0
1669 1669 68 0 65 3
1670 1670 19 0 19 0
1671 1671 11 0 11 0
1672 1672 11 0 11 0
1673 1673 11 0 11 0
1674 1674 42 2 37 3
1675 1675 19 0 19 0
1676 1676 827 3 811 13
1677 1677 68 0 68 0
1678 1678 487 3 481 3
1679 1679 11 1 9 1
1680 1680 11 0 11 0
1681 1681 54 0 51 3
1682 1682 11 0 11 0
1683 1683 78 0 78 0
1684 1684 12 0 12 0
1685 1685 11 0 11 0
1686 1686 16 0 16 0
1687 1687 72 0 69 3
1688 1688 647 3 633 11
1689 1689 187 3 181 3
1690 1690 11 0 11 0
1691 1691 43 5 38 0
1692 1692 11 0 11 0
1693 1693 11 1 10 0
1694 1694 115 3 98 14
1695 1695 12 0 12 0
1696 1696 11 0 11 0
1697 1697 84 4 70 10
1698 1698 11 0 11 0
1699 1699 11 0 11 0
1700 1700 11 0 11 0
1701 1701 56 0 54 2
1702 1702 11 0 11 0
1703 1703 11 0 11 0
1704 1704 11 0 10 1
1705 1705 11 0 11 0
1706 1706 11 0 11 0
1707 1707 11 0 11 0
1708 1708 11 0 11 0
1709 1709 11 0 11 0
1710 1710 11 1 10 0
1711 1711 11 1 10 0
1712 1712 11 0 11 0
1713 1713 13 0 13 0
1714 1714 11 0 11 0
1715 1715 11 0 11 0
1716 1716 11 0 11 0
1717 1717 11 0 11 0
1718 1718 11 0 11 0
1719 1719 15 1 14 0
1720 1720 136 7 109 20
1721 1721 11 0 11 0
1722 1722 11 0 10 1
1723 1723 11 0 11 0
1724 1724 11 0 11 0
1725 1725 57 0 55 2
1726 1726 11 0 11 0
1727 1727 908 2 890 16
1728 1728 11 0 11 0
1729 1729 11 0 11 0
1730 1730 349 26 302 21
1731 1731 17 0 16 1
1732 1732 176 0 171 5
1733 1733 13 0 13 0
1734 1734 142 0 126 16
1735 1735 11 0 11 0
1736 1736 11 0 11 0
1737 1737 11 0 10 1
1738 1738 574 4 563 7
1739 1739 11 0 11 0
1740 1740 11 0 11 0
1741 1741 11 0 11 0
1742 1742 393 4 383 6
1743 1743 11 0 11 0
1744 1744 13 0 13 0
1745 1745 57 0 56 1
1746 1746 11 1 10 0
1747 1747 11 1 10 0
1748 1748 69 2 61 6
1749 1749 11 0 11 0
1750 1750 11 0 11 0
1751 1751 11 0 11 0
1752 1752 91 2 81 8
1753 1753 11 0 10 1
1754 1754 70 0 70 0
1755 1755 11 0 11 0
1756 1756 112 6 91 15
1757 1757 11 0 11 0
1758 1758 11 0 11 0
1759 1759 11 0 11 0
1760 1760 11 0 11 0
1761 1761 315 7 308 0
1762 1762 11 0 11 0
1763 1763 11 0 11 0
1764 1764 11 0 11 0
1765 1765 11 0 11 0
1766 1766 11 0 11 0
1767 1767 11 0 11 0
1768 1768 11 0 11 0
1769 1769 11 0 10 1
1770 1770 11 1 10 0
1771 1771 11 0 11 0
1772 1772 11 2 9 0
1773 1773 11 1 9 1
1774 1774 95 1 89 5
1775 1775 776 3 762 11
1776 1776 11 1 10 0
1777 1777 11 1 9 1
1778 1778 11 0 11 0
1779 1779 196 3 177 16
1780 1780 520 28 466 26
1781 1781 70 1 66 3
1782 1782 11 0 9 2
1783 1783 11 0 11 0
1784 1784 17 0 16 1
1785 1785 11 0 11 0
1786 1786 11 0 11 0
1787 1787 11 0 11 0
1788 1788 11 0 11 0
1789 1789 11 0 11 0
1790 1790 11 0 11 0
1791 1791 11 0 11 0
1792 1792 14 0 13 1
1793 1793 57 1 49 7
1794 1794 453 9 429 15
1795 1795 437 7 421 9
1796 1796 11 0 11 0
1797 1797 104 7 81 16
1798 1798 11 0 11 0
1799 1799 11 0 11 0
1800 1800 11 0 11 0
1801 1801 11 0 11 0
1802 1802 27 0 27 0
1803 1803 11 0 11 0
1804 1804 11 0 11 0
1805 1805 61 1 58 2
1806 1806 11 0 11 0
1807 1807 11 0 11 0
1808 1808 11 0 10 1
1809 1809 139 0 128 11
1810 1810 161 0 161 0
1811 1811 11 0 11 0
1812 1812 11 0 11 0
1813 1813 11 0 11 0
1814 1814 308 7 301 0
1815 1815 11 1 10 0
1816 1816 11 0 11 0
1817 1817 11 0 11 0
1818 1818 11 0 11 0
1819 1819 11 0 11 0
1820 1820 909 8 882 19
1821 1821 159 16 141 2
1822 1822 11 0 11 0
1823 1823 11 0 11 0
1824 1824 15 0 15 0
1825 1825 59 0 59 0
1826 1826 438 6 421 11
1827 1827 11 0 10 1
1828 1828 15 0 15 0
1829 1829 11 0 10 1
1830 1830 130 3 122 5
1831 1831 11 0 11 0
1832 1832 780 6 763 11
1833 1833 713 6 696 11
1834 1834 11 0 11 0
1835 1835 11 0 11 0
1836 1836 12 0 11 1
1837 1837 17 0 17 0
1838 1838 11 0 11 0
1839 1839 13 0 13 0
1840 1840 11 0 11 0
1841 1841 11 0 11 0
1842 1842 11 0 11 0
1843 1843 11 0 10 1
1844 1844 11 0 10 1
1845 1845 162 5 137 20
1846 1846 11 0 10 1
1847 1847 11 0 11 0
1848 1848 11 0 11 0
1849 1849 11 0 11 0
1850 1850 11 0 11 0
1851 1851 11 0 11 0
1852 1852 11 0 11 0
1853 1853 695 3 680 12
1854 1854 11 0 11 0
1855 1855 11 0 11 0
1856 1856 11 0 11 0
1857 1857 11 0 11 0
1858 1858 471 1 460 10
1859 1859 11 0 11 0
1860 1860 11 0 11 0
1861 1861 11 1 10 0
1862 1862 15 0 14 1
1863 1863 114 3 102 9
1864 1864 439 2 426 11
1865 1865 11 0 11 0
1866 1866 11 0 11 0
1867 1867 11 0 11 0
1868 1868 391 2 380 9
1869 1869 17 0 17 0
1870 1870 11 0 11 0
1871 1871 95 4 77 14
1872 1872 11 1 10 0
1873 1873 11 0 11 0
1874 1874 11 0 11 0
1875 1875 11 0 11 0
1876 1876 11 0 11 0
1877 1877 11 0 11 0
1878 1878 11 0 11 0
1879 1879 11 0 11 0
1880 1880 70 10 52 8
1881 1881 11 0 10 1
1882 1882 591 1 587 3
1883 1883 14 0 13 1
1884 1884 191 2 178 11
1885 1885 17 5 12 0
1886 1886 11 0 11 0
1887 1887 11 0 11 0
1888 1888 11 0 11 0
1889 1889 350 1 347 2
1890 1890 429 0 428 1
1891 1891 11 0 10 1
1892 1892 814 3 803 8
1893 1893 826 2 806 18
1894 1894 11 0 11 0
1895 1895 11 0 11 0
1896 1896 11 0 11 0
1897 1897 11 0 11 0
1898 1898 12 0 12 0
1899 1899 11 0 11 0
1900 1900 11 0 10 1
1901 1901 11 0 11 0
1902 1902 11 0 11 0
1903 1903 11 0 11 0
1904 1904 11 0 11 0
1905 1905 11 0 11 0
1906 1906 11 0 11 0
1907 1907 11 0 10 1
1908 1908 112 4 93 15
1909 1909 11 0 11 0
1910 1910 11 0 11 0
1911 1911 11 0 11 0
1912 1912 11 0 11 0
1913 1913 11 0 11 0
1914 1914 11 0 11 0
1915 1915 11 0 11 0
1916 1916 12 0 12 0
1917 1917 507 3 499 5
1918 1918 11 0 11 0
1919 1919 11 0 11 0
1920 1920 11 0 11 0
1921 1921 11 0 11 0
1922 1922 364 0 354 10
1923 1923 425 30 389 6
1924 1924 11 0 11 0
1925 1925 11 0 11 0
1926 1926 11 0 11 0
1927 1927 11 0 11 0
1928 1928 11 0 11 0
1929 1929 11 1 10 0
1930 1930 11 0 11 0
1931 1931 11 0 11 0
1932 1932 11 1 10 0
1933 1933 11 0 11 0
1934 1934 11 0 11 0
1935 1935 152 2 139 11
1936 1936 11 0 11 0
1937 1937 11 0 11 0
1938 1938 11 0 11 0
1939 1939 11 0 11 0
1940 1940 11 0 11 0
1941 1941 11 0 11 0
1942 1942 11 0 11 0
1943 1943 11 0 11 0
1944 1944 11 0 11 0
1945 1945 11 0 11 0
1946 1946 11 0 11 0
1947 1947 11 0 11 0
1948 1948 11 0 11 0
1949 1949 31 0 27 4
1950 1950 11 1 10 0
1951 1951 11 0 11 0
1952 1952 11 0 11 0
1953 1953 11 0 11 0
1954 1954 11 0 11 0
1955 1955 11 0 11 0
1956 1956 11 0 11 0
1957 1957 11 0 11 0
1958 1958 11 0 11 0
1959 1959 11 0 11 0
1960 1960 133 0 125 8
1961 1961 11 0 11 0
1962 1962 11 0 11 0
1963 1963 11 0 11 0
1964 1964 11 0 11 0
1965 1965 11 0 11 0
1966 1966 11 0 11 0
1967 1967 782 27 707 48
1968 1968 11 0 11 0
1969 1969 11 0 11 0
1970 1970 11 0 11 0
1971 1971 11 0 11 0
1972 1972 143 6 135 2
1973 1973 21 0 20 1
1974 1974 11 0 11 0
1975 1975 11 0 11 0
1976 1976 11 0 11 0
1977 1977 11 0 11 0
1978 1978 14 0 14 0
1979 1979 47 0 45 2
1980 1980 11 0 11 0
1981 1981 850 5 833 12
1982 1982 197 0 197 0
1983 1983 568 4 554 10
1984 1984 74 0 73 1
1985 1985 832 4 820 8
1986 1986 951 1 936 14
1987 1987 11 1 10 0
1988 1988 427 2 421 4
1989 1989 531 0 516 15
1990 1990 328 0 327 1
1991 1991 11 0 11 0
1992 1992 11 0 11 0
1993 1993 16 0 16 0
1994 1994 11 0 11 0
1995 1995 217 1 216 0
1996 1996 11 0 11 0
1997 1997 11 0 11 0
1998 1998 11 0 11 0
1999 1999 12 0 12 0
[truncated: 998,000+ more rows]
