# Supplementary material for: Statistical models for identifying frequent hitters in high throughput screening
Source: Sci Rep. 2020 Oct 14;10:17200. doi: 10.1038/s41598-020-74139-0 (PMC7560657; doi:10.1038/s41598-020-74139-0)
Supplement: Supplementary file 7 — Supplementary file7 [file 41598_2020_74139_MOESM7_ESM.r]

library(brms)
library(moments)

#__________________ this does  the rank ordered data is broken into segments. 

#begin the full data set analysis    
    myd <- read.csv("c://pack//AID_NUMBERS_rev1.csv")
    myd<- myd[order(myd[,4], myd[,3]), ]
    
    #there are 6 screen with no actives either all inconclusive or all inactive. For the fitting these need to be removed. 
    for(ii in 1:6){
      myd<- myd[c(-1),]
    }
    myd<- myd[order(-myd[,4], myd[,3]), ]
    x<-seq(1,866,1)
    y<- myd$ACTIVE/myd$TOTAL
    df <- data.frame(x,y)

    #Fit the rank order model  
   
    m<-nls(log10(y)~log10(A)+b*log10(872+1-x)-a*log10(x), data = df, start=list(a=0.6107, b=1.097,A=0.000252), lower = c(1e-10,1e-10,1e-10),algorithm = "port")
    
    cor(log10(y),predict(m))
    summary(m)
    #plot 
    plot(x,log10(y), xlab="Rank Order Position", ylab = "log10(Active Probability)", ylim = c(-6,0))
    lines(x,predict(m),col="black",lwd=2)

    #descriptives  
    sum(adata$Freq_active) #total actives
    sum(adata$Freq_inconclusive) # total inconclusives
    sum(adata$Freq_tested) #total tests
    100*sum(adata$Freq_active)/sum(adata$Freq_tested) #percent actives
    100*sum(adata$Freq_inconclusive)/sum(adata$Freq_tested) #percent inconclusives
    

#_____________ this does the logit transformed histogram
    library(brms)
    library(moments)   
    library(gtools)
    library(glogis)
    
    myd <- read.csv("c://pack//AID_NUMBERS_rev1.csv")
    myd<- myd[order(myd[,4], myd[,3]), ]
    #there are 6 screen with no actives either all inconclusive or all inactive. For the fitting these need to be removed. 
    for(ii in 1:6){
      myd<- myd[c(-1),]
    }
    myd<- myd[order(-myd[,4], myd[,3]), ]
    x<-seq(1,866,1)
    y<- myd$ACTIVE/myd$TOTAL
    glogisfit(logit(y))

    hist(logit(y), breaks = 20, prob = TRUE, xlab = "Logit(Active Probability)", main = "")
    
    #the parameters are from the call to glogisfit above 
   
    curve(dglogis(x, -5.0587, 0.6958, 0.6333), add = TRUE, col = "black", lwd = 2)
    curve(dnorm(x,mean(logit(y)), sd(logit(y))), add = TRUE, col = "black", lwd = 2, lty =2)
    
    #If you want to see the skew normal
    #curve(dskew_normal(x,mean(logit(y)),sd(logit(y)),skewness(logit(y))), add=TRUE, col="green")
    
  
