# Supplementary material for: Statistical models for identifying frequent hitters in high throughput screening
Source: Sci Rep. 2020 Oct 14;10:17200. doi: 10.1038/s41598-020-74139-0 (PMC7560657; doi:10.1038/s41598-020-74139-0)
Supplement: Supplementary file 8 — Supplementary file8 [file 41598_2020_74139_MOESM8_ESM.r]

#First 100
fname <- read.csv("c://pack//AID_NUMBERS_Rev1.csv")
mpos <-5
Actives<-NULL
Inactives<- NULL
Inconclusives<-NULL
AllComp<-NULL


for (i in 1:100){
  g_file <- paste0("c://pack//Saved",fname[i,1],".csv")
  HTS <-read.csv(g_file)
  for(ii in 1:10){
    if (HTS[1,1] != 1){
      HTS<- HTS[c(-1),]
    }
  }
  y<-as.numeric(HTS[,mpos])
  if(is.na(HTS[1,5])==FALSE) {
    
    if(length(which(HTS$PUBCHEM_ACTIVITY_OUTCOME=="Active"))!=0) Actives<- c(Actives, HTS[which(HTS$PUBCHEM_ACTIVITY_OUTCOME=="Active"),3])
    if(length(which(HTS$PUBCHEM_ACTIVITY_OUTCOME=="Inactive"))!=0) Inactives<- c(Inactives, HTS[which(HTS$PUBCHEM_ACTIVITY_OUTCOME=="Inactive"),3])
    if(length(which(HTS$PUBCHEM_ACTIVITY_OUTCOME=="Inconclusive"))!=0) Inconclusives<- c(Inconclusives, HTS[which(HTS$PUBCHEM_ACTIVITY_OUTCOME=="Inconclusive"),3])
    if(length(which((HTS$PUBCHEM_ACTIVITY_OUTCOME=="Active")|(HTS$PUBCHEM_ACTIVITY_OUTCOME=="Inactive")|(HTS$PUBCHEM_ACTIVITY_OUTCOME=="Inconclusive")))!=0) 
      AllComp<- c(AllComp, HTS[which((HTS$PUBCHEM_ACTIVITY_OUTCOME=="Active")|(HTS$PUBCHEM_ACTIVITY_OUTCOME=="Inactive")|(HTS$PUBCHEM_ACTIVITY_OUTCOME=="Inconclusive")),3])
    View(g_file)
  }
}

write.table(table(Actives), "c://pack//ActivesFirst100.tab")
rm(Actives)
write.table(table(Inactives), "c://pack//InactivesFirst100.tab")
rm(Inactives)
write.table(table(Inconclusives), "c://pack//InconclusivesFirst100.tab")
rm(Inconclusives)
write.table(table(AllComp), "c://pack//AllCompFirst100.tab")


#Last 100
  fname <- read.csv("c://pack//AID_NUMBERS_rev1.csv")
  mpos <-5
  Actives<-NULL
  Inactives<- NULL
  Inconclusives<-NULL
  AllComp<-NULL
  
  
  for (i in 773:872){
    g_file <- paste0("c://pack//Saved",fname[i,1],".csv")
    HTS <-read.csv(g_file)
    for(ii in 1:10){
      if (HTS[1,1] != 1){
        HTS<- HTS[c(-1),]
      }
    }
    y<-as.numeric(HTS[,mpos])
    if(is.na(HTS[1,5])==FALSE) {
     
      if(length(which(HTS$PUBCHEM_ACTIVITY_OUTCOME=="Active"))!=0) Actives<- c(Actives, HTS[which(HTS$PUBCHEM_ACTIVITY_OUTCOME=="Active"),3])
      if(length(which(HTS$PUBCHEM_ACTIVITY_OUTCOME=="Inactive"))!=0) Inactives<- c(Inactives, HTS[which(HTS$PUBCHEM_ACTIVITY_OUTCOME=="Inactive"),3])
      if(length(which(HTS$PUBCHEM_ACTIVITY_OUTCOME=="Inconclusive"))!=0) Inconclusives<- c(Inconclusives, HTS[which(HTS$PUBCHEM_ACTIVITY_OUTCOME=="Inconclusive"),3])
      if(length(which((HTS$PUBCHEM_ACTIVITY_OUTCOME=="Active")|(HTS$PUBCHEM_ACTIVITY_OUTCOME=="Inactive")|(HTS$PUBCHEM_ACTIVITY_OUTCOME=="Inconclusive")))!=0) 
         AllComp<- c(AllComp, HTS[which((HTS$PUBCHEM_ACTIVITY_OUTCOME=="Active")|(HTS$PUBCHEM_ACTIVITY_OUTCOME=="Inactive")|(HTS$PUBCHEM_ACTIVITY_OUTCOME=="Inconclusive")),3])
      View(i)
      }
  }

  write.table(table(Actives), "c://pack//ActivesLast100.tab")
  rm(Actives)
  write.table(table(Inactives), "c://pack//InactivesLast100.tab")
  rm(Inactives)
  write.table(table(Inconclusives), "c://pack//InconclusivesLast100.tab")
  rm(Inconclusives)
  write.table(table(AllComp), "c://pack//AllCompLast100.tab")
  
  fadata <- read.table("c://pack//AllCompFirst100.tab")
  ladata <- read.table("c://pack//AllCompLast100.tab")
  
  #__________________Figure 2b
  
  plot(abs(sort(-ladata$Freq)), ylab = "Frequency", xlab = "Rank Order Position",log="x", ylim= c(0,200))
  points(abs(sort(-fadata$Freq)), pch=0, col ="blue")
  #line at 100
  l <- ladata$Freq*0 +100
  lines(l)
  
  
