# Supplementary material for: Statistical models for identifying frequent hitters in high throughput screening
Source: Sci Rep. 2020 Oct 14;10:17200. doi: 10.1038/s41598-020-74139-0 (PMC7560657; doi:10.1038/s41598-020-74139-0)
Supplement: Supplementary file 9 — Supplementary file9 [file 41598_2020_74139_MOESM9_ESM.r]

#read the data
adata <- read.table("c://pack//CombTab_872.tab")


#_________________ figure 2 a (these take a while to generate)

plot(abs(sort(-adata$Freq_tested)), ylab = "Frequency", xlab = "Rank Order Position",log="x")
# these generate the reference lines. 
l <- adata$Freq_tested*0 +872
lines(l)
l <- adata$Freq_tested*0 +436
lines(l)
