# Supplementary material for: Statistical models for identifying frequent hitters in high throughput screening
Source: Sci Rep. 2020 Oct 14;10:17200. doi: 10.1038/s41598-020-74139-0 (PMC7560657; doi:10.1038/s41598-020-74139-0)
Supplement: Supplementary file 10 — Supplementary file10 [file 41598_2020_74139_MOESM10_ESM.r]

            
  #plot the cumulative sum chart and histogram together. 
  # Figure 3a 
  mdata <- read.table("CombTab_872.tab")              
  hcum<- h<-  hist((mdata$CID), plot = FALSE, breaks = 150)
  hcum$counts <- cumsum(hcum$counts)
  hcum$counts <- hcum$counts/max(hcum$counts)
  h$counts <- h$counts/max(h$counts)
  plot(hcum, ylab="Normalized Frequency and Cumulative Fraction ", xlab="CID Numbers of Compounds Tested", main = "")
  plot(h, add=T, col="black")
  
  #Figure 3b            
  plot(mdata$CID,mdata$Freq_tested, ylab = "Frequency", xlab = "CID Number")
  l <- mdata$Freq_tested*0 +872
  lines(mdata$CID, l)
  
  #if you want a cumsum plot of tests
  cu <- cumsum(mdata$Freq_tested)
  plot(mdata$CID, cu, ylab = "Cumulative Tests", xlab = "CID Number")
  
