# Supplementary material for: Statistical models for identifying frequent hitters in high throughput screening
Source: Sci Rep. 2020 Oct 14;10:17200. doi: 10.1038/s41598-020-74139-0 (PMC7560657; doi:10.1038/s41598-020-74139-0)
Supplement: Supplementary file 11 — Supplementary file11 [file 41598_2020_74139_MOESM11_ESM.r]

library(moments)
library(glogis)
library(gtools)

#________________Figure 4a THIS WILL TAKE TIME to complete
#get the data
mdata <- read.table("CombTab_872.tab")


#Estimate the probabilities. 
myd <- read.csv("c://pack//AID_NUMBERS_rev1.csv")
myd<- myd[order(myd[,4], myd[,3]), ]

#there are 6 screens with no actives either all inconclusive or all inactive. For the fitting these need to be removed. 
for(ii in 1:6){
  myd<- myd[c(-1),]
}
myd<- myd[order(-myd[,4], myd[,3]), ]
pp <-myd$PERCENT/100

#generate correctly distributed probabilities.
#constants used below are from glogisfit verify with next line
glogisfit(logit(pp))

# This take a while it is doing ~224 million trials with probability drawn from the gen logistic (figure 1) 
#it sums the success for each compound and records that. This is similar to a Poisson Binomial
i<- NULL
for(i in 1:length(mdata$Freq_tested)) { 
y <- rbinom(mdata[i,2], 1, inv.logit(rglogis(mdata[i,2], -5.0587 , 0.6958  ,0.6333   )) )
mdata[i,6]<-sum(y)
}

#first plot the compound data from the screen.
plot(sort(mdata$Freq_active, decreasing =TRUE), ylab = "Frequency", xlab = "log(Rank Order Position)",log="y",xlim = c(1,450000) )

#add Poisson Binomial
lines(sort(mdata$V6, decreasing = TRUE))

#Do the standard binomial simulation and add this as a dashed line
xx<-sort(rbinom(length(mdata$Freq_tested), mdata$Freq_tested,sum(mdata$Freq_active)/ sum(mdata$Freq_tested)), decreasing = TRUE)
lines(xx, lty = 2 )


#_________________Figure 4b

#this is the same but for inconclusives doesn't work well for either 0.02048 (fraction inconclusive) or 0.02871
#(sum of active and inconclusive) abd the sum of active and inconclusives. 

xx<-rbinom(length(mdata$Freq_tested), mdata$Freq_tested,sum(mdata$Freq_inconclusive)/ sum(mdata$Freq_tested))
plot(sort(mdata$Freq_inconclusive, decreasing = TRUE), log="y", ylab="Frequency", xlab= "Rank Order Position", xlim = c(1,450000))
lines(sort(xx, decreasing = TRUE), lty = 2 )
