# Supplementary material for: Statistical models for identifying frequent hitters in high throughput screening
Source: Sci Rep. 2020 Oct 14;10:17200. doi: 10.1038/s41598-020-74139-0 (PMC7560657; doi:10.1038/s41598-020-74139-0)
Supplement: Supplementary file 12 — Supplementary file12 [file 41598_2020_74139_MOESM12_ESM.r]

#____________________This section generates figure 5a
mdata <- read.table("CombTab_872.tab")

#Plot the sorted data
y<-sort(mdata$Freq_active, decreasing = TRUE)

#find the least squares minimum (grid search)
sos <-rep(0,100)
for (i in 450:550)
{
  x_attr<- sort(rnbinom(length(mdata$Freq_tested),1,i/1000), decreasing = TRUE)
  chances<-mdata$Freq_tested*x_attr
  xxx<-sort(rbinom(length(mdata$Freq_tested), chances,0.01 ), decreasing = TRUE)
  xxx<- xxx-y
  xxx<-xxx*xxx
  sos[i]<-sum(xxx)
}
plot(sos, log = "y")
View(sos)
#based on the sum of squares the best probability is 0.5


plot(y, ylab = "Frequency", xlab = "Rank Order Position",log="x")

#add the gamma simulation (x)
x<- sort(rgamma(length(mdata$Freq_tested), shape = mean(y)^2/var(y), rate = mean(y)/var(y)), decreasing = TRUE)
lines(x, lty=2)

# add binomial simulation (xx)
xx<-sort(rbinom(length(mdata$Freq_tested), mdata$Freq_tested,0.0078 ), decreasing = TRUE)
lines(xx)

#add the attribute model simulation
x_attr<- sort(rnbinom(length(mdata$Freq_tested),1,0.5), decreasing = TRUE)
chances<-mdata$Freq_tested*x_attr
xxx<-sort(rbinom(length(mdata$Freq_tested), chances,0.01 ), decreasing = TRUE)
lines(xxx, lty = 3)

#compute sum of squares
sos_bin <- sum((y-xx)^2)
sos_gamma <- sum((y-x)^2)
sos_attr <- sum((y-xxx)^2)
sos_bin 
sos_gamma 
sos_attr


#____________________Section for figure 5b. 

mdata <- read.table("CombTab_872.tab")
y<- sort(mdata$Freq_active, decreasing = TRUE)

##Do the gamma and binomial survivor simulations
x<-sort(rgamma(length(mdata$Freq_tested),shape = mean(y)^2/var(y), rate = mean(y)/var(y)), decreasing = TRUE)
xx<-sort(rbinom(length(mdata$Freq_tested), mdata$Freq_tested,0.0078), decreasing = TRUE)

# compute and plot residuals: z is the gamma model residuals; zz is the bionomial survival residuals. 
z<- y - x
zz <- y - xx

#first best probability for one more attribute
sos <-rep(0,10000)
for(i in 9900:10000)
{
  x_attr<- rnbinom(length(mdata$Freq_tested),1,i/10000)
  probs1<-mdata$Freq_tested*x_attr
  probst<- sort(probs1, decreasing = TRUE)
  x1<-sort(rbinom(length(mdata$Freq_tested), probst,0.01),decreasing = TRUE)
  x1<- x1-z
  
  sos[i]<-sum(x1*x1)
  
}
plot(sos, log ="y", xlim = c(9900,10000))
#This gives 0.9948 as an approximate least squares minimum. However the minimum is broad.


#Plot the residuals
plot(zz,  ylab = "Frequency", xlab = "Rank Order Position",log="x")
points(z, pch = 0)

# add attributes Note: as constructed a single assay might return a compound as active more than once. Hence the indication of 
# the analysis not intedned to be definitive. The point is that a model of compounds rather than assays allows the generation 
#of a model fitting the data better than a binomial model based on screen level probability.
#The 0.9948 value is from minimization the remainder are best guesses. This is meant to illustrate that a small number of rare
#attributes can explain much of the residual varriance from the gamma model. 
x_attr<- rnbinom(length(mdata$Freq_tested),1,0.9948)
probs1<-mdata$Freq_tested*x_attr
t1<- sort(rbinom(length(mdata$Freq_tested), probs1,0.01), decreasing = TRUE)
x_attr<- rnbinom(length(mdata$Freq_tested),1,0.9997)
probs2<-mdata$Freq_tested*x_attr
x_attr<- rnbinom(length(mdata$Freq_tested),1,0.9997)
probs3<-mdata$Freq_tested*x_attr
t3<-abs(sort(-rbinom(length(mdata$Freq_tested), probs3,0.02)))
x_attr<- rnbinom(length(mdata$Freq_tested),1,0.9998)
probs4<-mdata$Freq_tested*x_attr
probst<- sort(probs1, decreasing = TRUE)
lines(sort(rbinom(length(mdata$Freq_tested), probst,0.01), decreasing = TRUE), lty=2)
probst<- sort(probs1, decreasing = TRUE)+sort(probs2, decreasing = TRUE)
lines(sort(rbinom(length(mdata$Freq_tested), probst,0.01), decreasing = TRUE), lty=3)
probst<- sort(probs1, decreasing = TRUE)+sort(probs2, decreasing = TRUE)+sort(probs3, decreasing = TRUE)
lines(sort(rbinom(length(mdata$Freq_tested), probst,0.01), decreasing = TRUE), lty=4)
probst<- sort(probs1, decreasing = TRUE)+sort(probs2, decreasing = TRUE)+sort(probs3, decreasing = TRUE)+sort(probs4, decreasing = TRUE)
lines(sort(rbinom(length(mdata$Freq_tested), probst,0.01), decreasing = TRUE))
