# Supplementary material for: Statistical models for identifying frequent hitters in high throughput screening
Source: Sci Rep. 2020 Oct 14;10:17200. doi: 10.1038/s41598-020-74139-0 (PMC7560657; doi:10.1038/s41598-020-74139-0)
Supplement: Supplementary file 13 — Supplementary file13 [file 41598_2020_74139_MOESM13_ESM.r]

library(dplyr)

#____________________section for fig 6a and 6b
mdata <- read.table("CombTab_872.tab")

#calculate the estimates of the probabilities
mdata$actprob <- mdata$Freq_active/mdata$Freq_tested
mdata <-filter(mdata, mdata$actprob > 0)

#Make figure 6a versions
#hist(mdata$Freq_active/mdata$Freq_tested, breaks = 3000,  xlim = c(0,0.2), xlab = "Active Probability", main = NULL)

#The next line will show the full histogram 
hist(mdata$Freq_active/mdata$Freq_tested, breaks = 3000, xlab = "Active Probability", main = NULL)


mdata <- read.table("CombTab_872.tab")

#calculate the estimates of the probabilities
mdata$actprob <- mdata$Freq_active/mdata$Freq_tested

#Filter data to include compounds tested at least 50 times.
mdata <-filter(mdata, mdata$Freq_tested >= 50)


# Make figure 6b
plot(sort(mdata$Freq_active/mdata$Freq_tested, decreasing = TRUE), log = "x", xlab = "Rank Order Position", ylab = "Active Probability")
