# Supplementary material for: Statistical models for identifying frequent hitters in high throughput screening
Source: Sci Rep. 2020 Oct 14;10:17200. doi: 10.1038/s41598-020-74139-0 (PMC7560657; doi:10.1038/s41598-020-74139-0)
Supplement: Supplementary file 14 — Supplementary file14 [file 41598_2020_74139_MOESM14_ESM.r]

if (!requireNamespace("BiocManager", quietly = TRUE))  install.packages("BiocManager")

BiocManager::install("ChemmineR")
library("ChemmineR")
library("gplots")
library(dplyr)

#read the data file
#mdata <- read.table("CombTab_872.tab")
#mdata <-filter(mdata, mdata$Freq_active > 45)
#The file written below may nned editing.
#write.csv(mdata, "c://pack//Top1000Actives_all872.csv")

#load the annotated and sorted file containing the pains information.
#The compounds matching a pains filter are toward the end of the file
set2 <- read.csv("Top1000Actives_all872.csv", header = TRUE)
setx <- as.numeric(set2$CID)

#Convert to  sdf in blocks The getIDs function doesn't work reliably with more than 100.
for (i in 1:10){
  aaa <- 1+100*(i-1)
  aaaa <- i*100
  set_t<-setx[c(aaa:aaaa)]
  compounds2 <- getIds(set_t)
  o_file <- paste0("sdf",i,".sdf")
  write.SDF(compounds2,o_file, sig=TRUE)
  View(i)
}

ttemp1<- read.SDFset("sdf1.sdf")
ttemp2<- read.SDFset("sdf2.sdf")
ttemp3<- read.SDFset("sdf3.sdf")
ttemp4<- read.SDFset("sdf4.sdf")
ttemp5<- read.SDFset("sdf5.sdf")
ttemp6<- read.SDFset("sdf6.sdf")
ttemp7<- read.SDFset("sdf7.sdf")
ttemp8<- read.SDFset("sdf8.sdf")
ttemp9<- read.SDFset("sdf9.sdf")
ttemp10<- read.SDFset("sdf10.sdf")

sdfall<- rbind(ttemp1,ttemp2,ttemp3, ttemp4, ttemp5, ttemp6, ttemp7, ttemp8, ttemp9, ttemp10)
sdfall<- NULL
sdfall<- c(ttemp1,ttemp2)
sdfall<- c(sdfall,ttemp3)
sdfall<- c(sdfall,ttemp4)
sdfall<- c(sdfall,ttemp5)
sdfall<- c(sdfall,ttemp6)
sdfall<- c(sdfall,ttemp7)
sdfall<- c(sdfall,ttemp8)
sdfall<- c(sdfall,ttemp9)
sdfall<- c(sdfall,ttemp10)


apset <- sdf2ap(sdfall)
fpset <- desc2fp(apset)

# non pain this is known from the reports from FAF-Drugs4
dummy <- cmp.cluster(db=apset[1:568,], cutoff=0.7, save.distances="distmat.rda", quiet=TRUE)
load("distmat.rda")
#this heatmap is the actual Figure 7
heatmap.2(1-distmat, col=colorpanel(40, "darkblue", "yellow", "white"),  density.info="none", trace="none", cexRow = 0.06, cexCol = 0.06)
#cexRow = 0.05 + 1/log10(541)

#pain
dummy <- cmp.cluster(db=apset[569:964,], cutoff=0.7,  save.distances="distmat.rda", quiet=TRUE)
load("distmat.rda")
heatmap.2(1-distmat, col=colorpanel(40, "darkblue", "yellow", "white"),  density.info="none", trace="none", labRow = FALSE, labCol = FALSE)

#all
dummy <- cmp.cluster(db=apset, cutoff=0.7, save.distances="distmat.rda", quiet=TRUE)
load("distmat.rda")
heatmap.2(1-distmat, col=colorpanel(40, "darkblue", "yellow", "white"),  density.info="none", trace="none",  labRow = FALSE, labCol = FALSE)

#clean_up the FAF duplicates
compounds2<- getIds(c(1730, 16717706, 54682932))
write.SDF(compounds2,"clean_up.sdf", sig=TRUE, cid=TRUE)
