# Supplementary material for: Statistical models for identifying frequent hitters in high throughput screening
Source: Sci Rep. 2020 Oct 14;10:17200. doi: 10.1038/s41598-020-74139-0 (PMC7560657; doi:10.1038/s41598-020-74139-0)
Supplement: Supplementary file 16 — Supplementary file16 [file 41598_2020_74139_MOESM16_ESM.csv]

Counter	index	CID	Freq_active	ID	PAINS_Filter_A	PAINS_Filter_B	PAINS_Filter_C	Result	Alert
1	1	460747	159	460747_1	0	0	0	Accepted
2	2	66541	151	66541_2	0	0	0	Accepted
3	120	647501	150	647501_3	0	0	0	Accepted
4	262	906542	117	906542_13	0	0	0	Accepted
5	950	135415440	105	135415440_32	0	0	0	Accepted
6	250	854635	101	854635_40	0	0	0	Accepted
7	144	659101	97	659101_46	0	0	0	Accepted
8	533	3164059	97	3164059_47	0	0	0	Accepted
9	878	16192954	95	16192954_51	0	0	0	Accepted
10	110	597363	93	597363_53	0	0	0	Accepted
11	477	2834423	91	2834423_61	0	0	0	Accepted
12	851	15944971	88	15944971_74	0	0	0	Accepted
13	900	16196223	86	16196223_76	0	0	0	Accepted
14	121	647878	85	647878_77	0	0	0	Accepted
15	191	701067	84	701067_81	0	0	0	Accepted
16	701	5756371	82	5756371_96	0	0	0	Accepted
17	257	890649	81	890649_98	0	0	0	Accepted
18	138	657882	80	657882_1	0	0	0	Accepted
19	447	2347892	80	2347892_2	0	0	0	Accepted
20	654	5389617	79	5389617_8	0	0	0	Accepted
21	70	164981	78	164981_12	0	0	0	Accepted
22	418	2214811	78	2214811_16	0	0	0	Accepted
23	50	68207	77	68207_17	0	0	0	Accepted
24	327	1380879	77	1380879_18	0	0	0	Accepted
25	735	6103405	75	6103405_34	0	0	0	Accepted
26	193	704725	73	704725_45	0	0	0	Accepted
27	823	11957499	73	11957499_53	0	0	0	Accepted
28	91	330973	72	330973_54	0	0	0	Accepted
29	901	16196349	72	16196349_65	0	0	0	Accepted
30	51	70848	71	70848_66	0	0	0	Accepted
31	400	2082098	71	2082098_70	0	0	0	Accepted
32	419	2215161	71	2215161_71	0	0	0	Accepted
33	493	2925160	71	2925160_72	0	0	0	Accepted
34	532	3157647	71	3157647_74	0	0	0	Accepted
35	196	712700	70	712700_84	0	0	0	Accepted
36	442	2327953	70	2327953_86	0	0	0	Accepted
37	279	991372	69	991372_92	0	0	0	Accepted
38	786	9549170	69	9549170_98	0	0	0	Accepted
39	510	2997948	67	2997948_18	0	0	0	Accepted
40	740	6311834	67	6311834_19	0	0	0	Accepted
41	833	12004742	67	12004742_20	0	0	0	Accepted
42	310	1271299	66	1271299_28	0	0	0	Accepted
43	319	1331726	66	1331726_29	0	0	0	Accepted
44	436	2311082	66	2311082_32	0	0	0	Accepted
45	246	838877	65	838877_43	0	0	0	Accepted
46	265	935415	65	935415_46	0	0	0	Accepted
47	624	5287620	65	5287620_52	0	0	0	Accepted
48	136	657546	64	657546_60	0	0	0	Accepted
49	154	659917	64	659917_61	0	0	0	Accepted
50	377	1881562	64	1881562_69	0	0	0	Accepted
51	445	2330223	64	2330223_70	0	0	0	Accepted
52	775	7125637	64	7125637_75	0	0	0	Accepted
53	911	16681765	64	16681765_77	0	0	0	Accepted
54	1	1318	63	1318_78	0	0	0	Accepted
55	60	91378	63	91378_80	0	0	0	Accepted
56	217	763882	63	763882_85	0	0	0	Accepted
57	450	2398303	63	2398303_89	0	0	0	Accepted
58	620	5284439	63	5284439_94	0	0	0	Accepted
59	810	10860295	63	10860295_100	0	0	0	Accepted
60	17	4971	62	4971_5	0	0	0	Accepted
61	259	892017	62	892017_10	0	0	0	Accepted
62	634	5311103	62	5311103_16	0	0	0	Accepted
63	766	6603514	62	6603514_20	0	0	0	Accepted
64	137	657611	61	657611_22	0	0	0	Accepted
65	177	665493	61	665493_23	0	0	0	Accepted
66	229	791069	61	791069_25	0	0	0	Accepted
67	288	1072898	61	1072898_26	0	0	0	Accepted
68	898	16196147	61	16196147_36	0	0	0	Accepted
69	158	662276	60	662276_44	0	0	0	Accepted
70	226	789893	60	789893_46	0	0	0	Accepted
71	240	829764	60	829764_47	0	0	0	Accepted
72	308	1263400	60	1263400_49	0	0	0	Accepted
73	537	3235799	60	3235799_54	0	0	0	Accepted
74	633	5310645	60	5310645_55	0	0	0	Accepted
75	753	6404647	60	6404647_57	0	0	0	Accepted
76	937	54675779	60	54675779_62	0	0	0	Accepted
77	159	662393	59	662393_67	0	0	0	Accepted
78	491	2911166	59	2911166_75	0	0	0	Accepted
79	783	9512005	59	9512005_82	0	0	0	Accepted
80	812	11644907	59	11644907_83	0	0	0	Accepted
81	176	665480	58	665480_87	0	0	0	Accepted
82	215	762708	58	762708_88	0	0	0	Accepted
83	322	1347824	58	1347824_91	0	0	0	Accepted
84	531	3157644	58	3157644_95	0	0	0	Accepted
85	744	6374709	58	6374709_98	0	0	0	Accepted
86	938	54685047	58	54685047_4	0	0	0	Accepted
87	423	2221997	57	2221997_12	0	0	0	Accepted
88	429	2248499	57	2248499_13	0	0	0	Accepted
89	441	2325815	57	2325815_14	0	0	0	Accepted
90	487	2899875	57	2899875_16	0	0	0	Accepted
91	37	23205	56	23205_36	0	0	0	Accepted
92	77	236275	56	236275_38	0	0	0	Accepted
93	125	649492	56	649492_39	0	0	0	Accepted
94	174	665142	56	665142_42	0	0	0	Accepted
95	180	665618	56	665618_43	0	0	0	Accepted
96	417	2213073	56	2213073_48	0	0	0	Accepted
97	508	2992266	56	2992266_50	0	0	0	Accepted
98	512	2998271	56	2998271_51	0	0	0	Accepted
99	7	3108	55	3108_67	0	0	0	Accepted
100	58	82533	55	82533_69	0	0	0	Accepted
101	141	658734	55	658734_72	0	0	0	Accepted
102	150	659717	55	659717_73	0	0	0	Accepted
103	382	1910302	55	1910302_77	0	0	0	Accepted
104	705	5761997	55	5761997_86	0	0	0	Accepted
105	793	9550329	55	9550329_88	0	0	0	Accepted
106	848	12647563	55	12647563_90	0	0	0	Accepted
107	952	135419079	55	135419079_91	0	0	0	Accepted
108	66	112939	54	112939_97	0	0	0	Accepted
109	130	652581	54	652581_98	0	0	0	Accepted
110	258	891145	54	891145_2	0	0	0	Accepted
111	511	2998196	54	2998196_6	0	0	0	Accepted
112	523	3109741	54	3109741_7	0	0	0	Accepted
113	606	4835204	54	4835204_9	0	0	0	Accepted
114	627	5307417	54	5307417_10	0	0	0	Accepted
115	649	5362868	54	5362868_12	0	0	0	Accepted
116	759	6603036	54	6603036_19	0	0	0	Accepted
117	797	9551645	54	9551645_23	0	0	0	Accepted
118	32	14710	53	14710_28	0	0	0	Accepted
119	119	647455	53	647455_34	0	0	0	Accepted
120	267	944164	53	944164_39	0	0	0	Accepted
121	312	1278518	53	1278518_43	0	0	0	Accepted
122	315	1315075	53	1315075_44	0	0	0	Accepted
123	540	3236343	53	3236343_51	0	0	0	Accepted
124	597	4101144	53	4101144_54	0	0	0	Accepted
125	743	6364669	53	6364669_61	0	0	0	Accepted
126	140	658614	52	658614_77	0	0	0	Accepted
127	247	839988	52	839988_81	0	0	0	Accepted
128	317	1329592	52	1329592_90	0	0	0	Accepted
129	393	2010180	52	2010180_93	0	0	0	Accepted
130	453	2408437	52	2408437_97	0	0	0	Accepted
131	509	2997481	52	2997481_1	0	0	0	Accepted
132	628	5307612	52	5307612_8	0	0	0	Accepted
133	767	6604199	52	6604199_13	0	0	0	Accepted
134	890	16195270	52	16195270_16	0	0	0	Accepted
135	908	16240138	52	16240138_18	0	0	0	Accepted
136	161	662965	51	662965_36	0	0	0	Accepted
137	166	663856	51	663856_37	0	0	0	Accepted
138	167	663900	51	663900_38	0	0	0	Accepted
139	171	664366	51	664366_39	0	0	0	Accepted
140	178	665535	51	665535_40	0	0	0	Accepted
141	192	703759	51	703759_42	0	0	0	Accepted
142	202	727588	51	727588_43	0	0	0	Accepted
143	223	776411	51	776411_44	0	0	0	Accepted
144	284	1037240	51	1037240_49	0	0	0	Accepted
145	443	2328662	51	2328662_60	0	0	0	Accepted
146	588	3918052	51	3918052_69	0	0	0	Accepted
147	763	6603402	51	6603402_75	0	0	0	Accepted
148	846	12477066	51	12477066_80	0	0	0	Accepted
149	874	16192798	51	16192798_83	0	0	0	Accepted
150	888	16193983	51	16193983_85	0	0	0	Accepted
151	949	135412516	51	135412516_88	0	0	0	Accepted
152	954	135424379	51	135424379_89	0	0	0	Accepted
153	67	130606	50	130606_96	0	0	0	Accepted
154	211	754503	50	754503_97	0	0	0	Accepted
155	260	900061	50	900061_99	0	0	0	Accepted
156	462	2724385	50	2724385_5	0	0	0	Accepted
157	474	2827561	50	2827561_6	0	0	0	Accepted
158	546	3239254	50	3239254_9	0	0	0	Accepted
159	809	10363146	50	10363146_18	0	0	0	Accepted
160	831	12004580	50	12004580_19	0	0	0	Accepted
161	844	12006270	50	12006270_20	0	0	0	Accepted
162	847	12627143	50	12627143_21	0	0	0	Accepted
163	872	16192618	50	16192618_24	0	0	0	Accepted
164	903	16196375	50	16196375_27	0	0	0	Accepted
165	963	135449223	50	135449223_30	0	0	0	Accepted
166	968	135463169	50	135463169_31	0	0	0	Accepted
167	94	339701	49	339701_39	0	0	0	Accepted
168	114	629074	49	629074_40	0	0	0	Accepted
169	145	659124	49	659124_43	0	0	0	Accepted
170	179	665597	49	665597_44	0	0	0	Accepted
171	255	887167	49	887167_46	0	0	0	Accepted
172	610	5076888	49	5076888_72	0	0	0	Accepted
173	631	5309798	49	5309798_76	0	0	0	Accepted
174	632	5310447	49	5310447_77	0	0	0	Accepted
175	714	5801934	49	5801934_81	0	0	0	Accepted
176	905	16218404	49	16218404_94	0	0	0	Accepted
177	906	16218503	49	16218503_95	0	0	0	Accepted
178	53	72571	48	72571_10	0	0	0	Accepted
179	126	649849	48	649849_13	0	0	0	Accepted
180	129	651512	48	651512_14	0	0	0	Accepted
181	151	659735	48	659735_16	0	0	0	Accepted
182	261	901348	48	901348_21	0	0	0	Accepted
183	264	926663	48	926663_22	0	0	0	Accepted
184	297	1192760	48	1192760_23	0	0	0	Accepted
185	373	1811598	48	1811598_27	0	0	0	Accepted
186	392	1998339	48	1998339_28	0	0	0	Accepted
187	405	2142225	48	2142225_32	0	0	0	Accepted
188	434	2303849	48	2303849_34	0	0	0	Accepted
189	514	3000022	48	3000022_37	0	0	0	Accepted
190	670	5568908	48	5568908_46	0	0	0	Accepted
191	696	5735198	48	5735198_51	0	0	0	Accepted
192	760	6603104	48	6603104_55	0	0	0	Accepted
193	914	16682542	48	16682542_60	0	0	0	Accepted
194	991	135519870	48	135519870_68	0	0	0	Accepted
195	27	6842	47	6842_72	0	0	0	Accepted
196	47	66062	47	66062_73	0	0	0	Accepted
197	59	87935	47	87935_75	0	0	0	Accepted
198	118	646533	47	646533_79	0	0	0	Accepted
199	200	723043	47	723043_82	0	0	0	Accepted
200	216	763676	47	763676_84	0	0	0	Accepted
201	218	774142	47	774142_85	0	0	0	Accepted
202	348	1482680	47	1482680_96	0	0	0	Accepted
203	454	2444453	47	2444453_2	0	0	0	Accepted
204	459	2554659	47	2554659_5	0	0	0	Accepted
205	611	5076890	47	5076890_17	0	0	0	Accepted
206	629	5308593	47	5308593_18	0	0	0	Accepted
207	928	24761053	47	24761053_33	0	0	0	Accepted
208	967	135456842	47	135456842_38	0	0	0	Accepted
209	75	224810	46	224810_42	0	0	0	Accepted
210	139	658308	46	658308_46	0	0	0	Accepted
211	162	663108	46	663108_48	0	0	0	Accepted
212	170	664077	46	664077_49	0	0	0	Accepted
213	181	666162	46	666162_51	0	0	0	Accepted
214	289	1072934	46	1072934_56	0	0	0	Accepted
215	300	1207945	46	1207945_59	0	0	0	Accepted
216	304	1240113	46	1240113_60	0	0	0	Accepted
217	386	1930124	46	1930124_62	0	0	0	Accepted
218	488	2904872	46	2904872_72	0	0	0	Accepted
219	494	2927276	46	2927276_74	0	0	0	Accepted
220	557	3244215	46	3244215_81	0	0	0	Accepted
221	581	3799440	46	3799440_85	0	0	0	Accepted
222	842	12005599	46	12005599_96	0	0	0	Accepted
223	89	313619	110	313619_19	0	0	0	Intermediate	Low_Risk_nitro
224	132	653297	110	653297_20	0	0	0	Intermediate	Low_Risk_thiophene
225	332	1472216	110	1472216_21	0	0	0	Intermediate	Low_Risk_halogenure,Low_Risk_sulfoxide
226	10	3213	107	3213_24	0	0	0	Intermediate	Low_Risk_ellipticine
227	155	659940	103	659940_36	0	0	0	Intermediate	Low_Risk_halogenure_F
228	105	460749	97	460749_45	0	0	0	Intermediate	Low_Risk_halogenure
229	41	42640	95	42640_49	0	0	0	Intermediate	Low_Risk_nitro
230	561	3247230	93	3247230_54	0	0	0	Intermediate	Low_Risk_halogenure_F
231	342	1474489	92	1474489_56	0	0	0	Intermediate	Low_Risk_halogenure,Low_Risk_halogenure_F
232	370	1789058	92	1789058_57	0	0	0	Intermediate	Low_Risk_anthracene
233	337	1473969	90	1473969_63	0	0	0	Intermediate	Low_Risk_halogenure,Low_Risk_sulfoxide
234	108	570353	89	570353_66	0	0	0	Intermediate	Low_Risk_halogenure_F,Low_Risk_nitro
235	409	2167979	89	2167979_67	0	0	0	Intermediate	Low_Risk_halogenure,Low_Risk_halogenure_F
236	42	53277	84	53277_80	0	0	0	Intermediate	Low_Risk_para_para_dihydroxybiphenyl
237	52	72512	83	72512_86	0	0	0	Intermediate	Low_Risk_ellipticine
238	681	5702697	83	5702697_90	0	0	0	Intermediate	Low_Risk_polyenes
239	214	759209	82	759209_93	0	0	0	Intermediate	Low_Risk_halogenure
240	334	1472220	82	1472220_94	0	0	0	Intermediate	Low_Risk_halogenure,Low_Risk_sulfoxide
241	365	1716838	82	1716838_95	0	0	0	Intermediate	Low_Risk_halogenure,Low_Risk_halogenure_F,Low_Risk_nitro
242	336	1472225	81	1472225_100	0	0	0	Intermediate	Low_Risk_halogenure,Low_Risk_sulfoxide
243	572	3609942	80	3609942_4	0	0	0	Intermediate	Low_Risk_halogenure
244	757	6552076	79	6552076_10	0	0	0	Intermediate	Low_Risk_halogenure
245	142	658797	78	658797_13	0	0	0	Intermediate	Low_Risk_halogenure
246	469	2772102	77	2772102_21	0	0	0	Intermediate	Low_Risk_halogenure,Low_Risk_nitro
247	578	3746037	77	3746037_22	0	0	0	Intermediate	Low_Risk_nitro,Low_Risk_polyenes
248	817	11957207	76	11957207_28	0	0	0	Intermediate	Low_Risk_phenol
249	68	160115	75	160115_29	0	0	0	Intermediate	Low_Risk_para_para_dihydroxybiphenyl
250	570	3564202	75	3564202_32	0	0	0	Intermediate	Low_Risk_halogenure,Low_Risk_halogenure_F
251	799	9551998	75	9551998_35	0	0	0	Intermediate	Low_Risk_halogenure
252	341	1474487	74	1474487_38	0	0	0	Intermediate	Low_Risk_halogenure
253	476	2834414	74	2834414_39	0	0	0	Intermediate	Low_Risk_halogenure
254	273	976141	73	976141_46	0	0	0	Intermediate	Low_Risk_halogenure
255	520	3096032	73	3096032_48	0	0	0	Intermediate	Low_Risk_halogenure
256	584	3803930	73	3803930_49	0	0	0	Intermediate	Low_Risk_halogenure,Low_Risk_halogenure_F
257	819	11957214	73	11957214_52	0	0	0	Intermediate	Low_Risk_phenol
258	272	972880	72	972880_56	0	0	0	Intermediate	Low_Risk_1_2_aminothiazole
259	293	1151859	72	1151859_57	0	0	0	Intermediate	Low_Risk_halogenure_F
260	526	3128197	72	3128197_58	0	0	0	Intermediate	Low_Risk_halogenure,Low_Risk_nitro
261	550	3240629	72	3240629_59	0	0	0	Intermediate	Low_Risk_1_2_aminothiazole
262	659	5417965	72	5417965_62	0	0	0	Intermediate	Low_Risk_anthracene,Low_Risk_thioketone
263	507	2980973	71	2980973_73	0	0	0	Intermediate	Low_Risk_halogenure_F
264	592	4058832	71	4058832_75	0	0	0	Intermediate	Low_Risk_halogenure,Low_Risk_nitro
265	437	2320547	70	2320547_85	0	0	0	Intermediate	Low_Risk_halogenure
266	756	6526694	69	6526694_97	0	0	0	Intermediate	Low_Risk_halogenure,Low_Risk_thiophene
267	925	24207752	69	24207752_100	0	0	0	Intermediate	Low_Risk_anthracene
268	4	2406	68	2406_1	0	0	0	Intermediate	Low_Risk_halogenure
269	399	2082094	68	2082094_4	0	0	0	Intermediate	Low_Risk_thiophene
270	401	2129554	68	2129554_5	0	0	0	Intermediate	Low_Risk_nitro
271	408	2166675	68	2166675_6	0	0	0	Intermediate	Low_Risk_halogenure_F
272	542	3237441	68	3237441_8	0	0	0	Intermediate	Low_Risk_halogenure_F
273	820	11957260	68	11957260_9	0	0	0	Intermediate	Low_Risk_nitro
274	5	2788	67	2788_10	0	0	0	Intermediate	Low_Risk_halogenure
275	134	654092	67	654092_12	0	0	0	Intermediate	Low_Risk_oxime
276	340	1474465	67	1474465_15	0	0	0	Intermediate	Low_Risk_halogenure
277	234	796420	66	796420_25	0	0	0	Intermediate	Low_Risk_phenol,Low_Risk_thiophene
278	263	917183	66	917183_26	0	0	0	Intermediate	Low_Risk_thioester
279	541	3236803	66	3236803_34	0	0	0	Intermediate	Low_Risk_halogenure_F
280	736	6104167	66	6104167_38	0	0	0	Intermediate	Low_Risk_halogenure,Low_Risk_hydantoin
281	885	16193233	66	16193233_39	0	0	0	Intermediate	Low_Risk_polyenes
282	238	818737	65	818737_42	0	0	0	Intermediate	Low_Risk_halogenure,Low_Risk_alkyl_halide_Cl_Br
283	248	849396	65	849396_44	0	0	0	Intermediate	Low_Risk_halogenure
284	355	1487013	65	1487013_50	0	0	0	Intermediate	Low_Risk_halogenure
285	387	1941609	65	1941609_51	0	0	0	Intermediate	Low_Risk_halogenure,Low_Risk_halogenure_F
286	208	750538	64	750538_64	0	0	0	Intermediate	Low_Risk_thioketone
287	318	1331611	64	1331611_68	0	0	0	Intermediate	Low_Risk_halogenure_F
288	505	2957586	64	2957586_71	0	0	0	Intermediate	Low_Risk_halogenure,Low_Risk_halogenure_F,Low_Risk_nitro
289	189	686152	63	686152_83	0	0	0	Intermediate	Low_Risk_halogenure
290	420	2219262	63	2219262_87	0	0	0	Intermediate	Low_Risk_halogenure_F
291	464	2766929	63	2766929_90	0	0	0	Intermediate	Low_Risk_halogenure
292	524	3115076	63	3115076_91	0	0	0	Intermediate	Low_Risk_halogenure,Low_Risk_nitro
293	567	3500086	63	3500086_93	0	0	0	Intermediate	Low_Risk_halogenure,Low_Risk_halogenure_F,Low_Risk_nitro
294	692	5731073	63	5731073_96	0	0	0	Intermediate	Low_Risk_nitro
295	15	4485	62	4485_4	0	0	0	Intermediate	Low_Risk_nitro
296	107	487737	62	487737_8	0	0	0	Intermediate	Low_Risk_nitro
297	422	2221657	62	2221657_14	0	0	0	Intermediate	Low_Risk_halogenure,Low_Risk_nitro
298	495	2928973	62	2928973_15	0	0	0	Intermediate	Low_Risk_halogenure
299	650	5371064	62	5371064_18	0	0	0	Intermediate	Low_Risk_halo_alkene,Low_Risk_hydrazone,Low_Risk_thioketone
300	697	5736472	62	5736472_19	0	0	0	Intermediate	Low_Risk_nitro
301	467	2768758	61	2768758_28	0	0	0	Intermediate	Low_Risk_halogenure,Low_Risk_sulfoxide
302	574	3641052	61	3641052_30	0	0	0	Intermediate	Low_Risk_halogenure,Low_Risk_nitro
303	594	4076033	61	4076033_32	0	0	0	Intermediate	Low_Risk_polyenes
304	805	9684637	61	9684637_34	0	0	0	Intermediate	Low_Risk_hydrazone,Low_Risk_thiophene
305	816	11957180	61	11957180_35	0	0	0	Intermediate	Low_Risk_nitro
306	34	19910	60	19910_43	0	0	0	Intermediate	Low_Risk_nitro
307	338	1474461	60	1474461_50	0	0	0	Intermediate	Low_Risk_halogenure
308	346	1478923	60	1478923_51	0	0	0	Intermediate	Low_Risk_halogenure
309	473	2820199	60	2820199_53	0	0	0	Intermediate	Low_Risk_thiophene
310	861	16012865	60	16012865_60	0	0	0	Intermediate	Low_Risk_halogenure
311	956	135426834	60	135426834_63	0	0	0	Intermediate	Low_Risk_anthracene
312	157	661535	59	661535_66	0	0	0	Intermediate	Low_Risk_imidazole
313	194	704848	59	704848_68	0	0	0	Intermediate	Low_Risk_nitro
314	195	708043	59	708043_69	0	0	0	Intermediate	Low_Risk_phenol,Low_Risk_thiophene
315	281	999758	59	999758_71	0	0	0	Intermediate	Low_Risk_halogenure,Low_Risk_thiophene
316	316	1316704	59	1316704_72	0	0	0	Intermediate	Low_Risk_halogenure,Low_Risk_sulfoxide
317	352	1486982	59	1486982_73	0	0	0	Intermediate	Low_Risk_halogenure,Low_Risk_sulfoxide
318	534	3216690	59	3216690_77	0	0	0	Intermediate	Low_Risk_acetylene_alkyne,Low_Risk_thiophene
319	720	5921555	59	5921555_79	0	0	0	Intermediate	Low_Risk_halogenure
320	762	6603379	59	6603379_81	0	0	0	Intermediate	Low_Risk_halogenure_F
321	103	448949	58	448949_86	0	0	0	Intermediate	Low_Risk_halogenure,Low_Risk_nitroso
322	249	850484	58	850484_90	0	0	0	Intermediate	Low_Risk_halogenure
323	396	2044030	58	2044030_92	0	0	0	Intermediate	Low_Risk_halogenure
324	715	5806576	58	5806576_97	0	0	0	Intermediate	Low_Risk_halogenure
325	277	987585	57	987585_9	0	0	0	Intermediate
326	356	1489267	57	1489267_10	0	0	0	Intermediate
327	411	2184820	57	2184820_11	0	0	0	Intermediate
328	460	2585205	57	2585205_15	0	0	0	Intermediate
329	707	5767688	57	5767688_19	0	0	0	Intermediate
330	776	7314659	57	7314659_25	0	0	0	Intermediate
331	782	9510880	57	9510880_26	0	0	0	Intermediate
332	800	9591709	57	9591709_27	0	0	0	Intermediate
333	838	12005312	57	12005312_29	0	0	0	Intermediate
334	862	16012896	57	16012896_30	0	0	0	Intermediate
335	168	664033	56	664033_41	0	0	0	Intermediate
336	256	887759	56	887759_46	0	0	0	Intermediate
337	359	1510379	56	1510379_47	0	0	0	Intermediate
338	671	5599490	56	5599490_56	0	0	0	Intermediate
339	724	5986909	56	5986909_59	0	0	0	Intermediate
340	836	12005127	56	12005127_62	0	0	0	Intermediate
341	385	1928929	55	1928929_78	0	0	0	Intermediate
342	472	2818392	55	2818392_80	0	0	0	Intermediate
343	503	2954345	55	2954345_81	0	0	0	Intermediate
344	515	3032310	55	3032310_82	0	0	0	Intermediate
345	568	3561768	55	3561768_83	0	0	0	Intermediate
346	599	4296505	55	4296505_84	0	0	0	Intermediate
347	693	5731123	55	5731123_85	0	0	0	Intermediate
348	839	12005313	55	12005313_89	0	0	0	Intermediate
349	2	2247	54	2247_95	0	0	0	Intermediate
350	3	2333	54	2333_96	0	0	0	Intermediate
351	210	753169	54	753169_99	0	0	0	Intermediate
352	328	1380898	54	1380898_3	0	0	0	Intermediate	Low_Risk_anthracene
353	772	6869728	54	6869728_20	0	0	0	Intermediate	Low_Risk_phenol,Low_Risk_thiophene
354	795	9550553	54	9550553_22	0	0	0	Intermediate	Low_Risk_nitro
355	852	15944990	54	15944990_25	0	0	0	Intermediate	Low_Risk_halogenure
356	172	664895	53	664895_36	0	0	0	Intermediate	Low_Risk_halogenure_F
357	199	721948	53	721948_37	0	0	0	Intermediate	Low_Risk_halogenure
358	203	728868	53	728868_38	0	0	0	Intermediate	Low_Risk_halogenure,Low_Risk_thiophene
359	321	1342143	53	1342143_45	0	0	0	Intermediate	Low_Risk_halogenure
360	432	2294766	53	2294766_47	0	0	0	Intermediate	Low_Risk_halogenure_F,Low_Risk_phenol
361	489	2905495	53	2905495_48	0	0	0	Intermediate	Low_Risk_halogenure,Low_Risk_nitro
362	543	3237799	53	3237799_52	0	0	0	Intermediate	Low_Risk_thiophene
363	573	3614365	53	3614365_53	0	0	0	Intermediate	Low_Risk_polyenes
364	668	5516000	53	5516000_58	0	0	0	Intermediate	Low_Risk_halogenure,Low_Risk_acrylamide
365	770	6858766	53	6858766_63	0	0	0	Intermediate	Low_Risk_halogenure
366	781	9510878	53	9510878_64	0	0	0	Intermediate	Low_Risk_halogenure
367	829	12004437	53	12004437_65	0	0	0	Intermediate	Low_Risk_hydantoin
368	895	16195670	53	16195670_67	0	0	0	Intermediate	Low_Risk_halogenure
369	147	659229	52	659229_78	0	0	0	Intermediate	Low_Risk_halogenure_F
370	237	804043	52	804043_79	0	0	0	Intermediate	Low_Risk_thioketone
371	270	971803	52	971803_83	0	0	0	Intermediate	Low_Risk_halogenure_F
372	276	985526	52	985526_84	0	0	0	Intermediate	Low_Risk_halogenure
373	302	1218173	52	1218173_88	0	0	0	Intermediate	Low_Risk_nitro
374	354	1486985	52	1486985_91	0	0	0	Intermediate	Low_Risk_halogenure,Low_Risk_sulfoxide
375	463	2735302	52	2735302_98	0	0	0	Intermediate	Low_Risk_halogenure,Low_Risk_nitro
376	504	2957085	52	2957085_100	0	0	0	Intermediate	Low_Risk_nitro
377	571	3580213	52	3580213_3	0	0	0	Intermediate	Low_Risk_thioketone
378	591	4054690	52	4054690_4	0	0	0	Intermediate	Low_Risk_halogenure_F
379	608	4871598	52	4871598_5	0	0	0	Intermediate	Low_Risk_nitro
380	613	5199378	52	5199378_6	0	0	0	Intermediate	Low_Risk_polyenes
381	622	5286552	52	5286552_7	0	0	0	Intermediate	Low_Risk_nitro
382	704	5760298	52	5760298_11	0	0	0	Intermediate	Low_Risk_halogenure
383	801	9594976	52	9594976_14	0	0	0	Intermediate	Low_Risk_hydrazone
384	936	44246753	52	44246753_21	0	0	0	Intermediate	Low_Risk_halogenure,Low_Risk_hydrazone
385	962	135446679	52	135446679_24	0	0	0	Intermediate	Low_Risk_hydrazone
386	93	338564	51	338564_33	0	0	0	Intermediate	Low_Risk_halogenure_F,Low_Risk_phenol
387	111	602897	51	602897_34	0	0	0	Intermediate	Low_Risk_halogenure
388	156	660939	51	660939_35	0	0	0	Intermediate	Low_Risk_halogenure_F
389	188	686057	51	686057_41	0	0	0	Intermediate	Low_Risk_halogenure
390	224	787437	51	787437_45	0	0	0	Intermediate	Low_Risk_thioketone
391	269	970535	51	970535_48	0	0	0	Intermediate	Low_Risk_halogenure_F,Low_Risk_nitro
392	433	2296726	51	2296726_57	0	0	0	Intermediate	Low_Risk_acetal_1_in_ring,Low_Risk_halo_alkene,Low_Risk_thioester
393	457	2530952	51	2530952_61	0	0	0	Intermediate	Low_Risk_halogenure
394	478	2837694	51	2837694_62	0	0	0	Intermediate	Low_Risk_halogenure
395	535	3216694	51	3216694_64	0	0	0	Intermediate	Low_Risk_acetylene_alkyne,Low_Risk_thiophene
396	556	3244140	51	3244140_67	0	0	0	Intermediate	Low_Risk_halogenure_F
397	601	4363979	51	4363979_70	0	0	0	Intermediate	Low_Risk_halogenure
398	860	16012863	51	16012863_81	0	0	0	Intermediate	Low_Risk_halogenure
399	910	16437205	51	16437205_86	0	0	0	Intermediate	Low_Risk_halogenure
400	14	4477	50	4477_93	0	0	0	Intermediate	Low_Risk_halogenure,Low_Risk_nitro
401	16	4917	50	4917_94	0	0	0	Intermediate	Low_Risk_halogenure
402	49	67277	50	67277_95	0	0	0	Intermediate	Low_Risk_nitro
403	335	1472222	50	1472222_1	0	0	0	Intermediate	Low_Risk_halogenure,Low_Risk_sulfoxide
404	353	1486984	50	1486984_2	0	0	0	Intermediate	Low_Risk_halogenure,Low_Risk_sulfoxide
405	415	2192323	50	2192323_4	0	0	0	Intermediate	Low_Risk_2_phenylbenzimidazole
406	605	4811966	50	4811966_10	0	0	0	Intermediate	Low_Risk_halogenure,Low_Risk_adamantane
407	656	5398663	50	5398663_13	0	0	0	Intermediate	Low_Risk_coumarines
408	773	6871590	50	6871590_17	0	0	0	Intermediate	Low_Risk_halogenure,Low_Risk_hydrazone
409	909	16436607	50	16436607_28	0	0	0	Intermediate	Low_Risk_halogenure
410	998	135521560	50	135521560_34	0	0	0	Intermediate	Low_Risk_halo_alkene
411	330	1393528	49	1393528_49	0	0	0	Intermediate	Low_Risk_halogenure,Low_Risk_acrylamide
412	339	1474463	49	1474463_50	0	0	0	Intermediate	Low_Risk_halogenure,Low_Risk_halogenure_F
413	345	1475345	49	1475345_51	0	0	0	Intermediate	Low_Risk_halogenure,Low_Risk_sulfoxide
414	350	1486292	49	1486292_52	0	0	0	Intermediate	Low_Risk_halogenure,Low_Risk_halogenure_F,Low_Risk_maleimide
415	358	1507407	49	1507407_53	0	0	0	Intermediate	Low_Risk_halogenure,Low_Risk_halogenure_F
416	444	2328694	49	2328694_61	0	0	0	Intermediate	Low_Risk_halogenure_F
417	555	3243386	49	3243386_65	0	0	0	Intermediate	Low_Risk_halogenure_F
418	582	3801816	49	3801816_67	0	0	0	Intermediate	Low_Risk_anthracene
419	589	3962922	49	3962922_68	0	0	0	Intermediate	Low_Risk_adamantane
420	593	4068403	49	4068403_69	0	0	0	Intermediate	Low_Risk_halogenure,Low_Risk_1_2_aminothiazole,Low_Risk_nitro
421	595	4094710	49	4094710_70	0	0	0	Intermediate	Low_Risk_halogenure_F
422	731	6031825	49	6031825_82	0	0	0	Intermediate	Low_Risk_acrylamide,Low_Risk_nitro
423	818	11957209	49	11957209_85	0	0	0	Intermediate	Low_Risk_nitro
424	821	11957284	49	11957284_86	0	0	0	Intermediate	Low_Risk_halogenure_F,Low_Risk_thiophene
425	826	11958912	49	11958912_87	0	0	0	Intermediate	Low_Risk_1_2_aminothiazole
426	830	12004519	49	12004519_88	0	0	0	Intermediate	Low_Risk_nitro
427	886	16193396	49	16193396_90	0	0	0	Intermediate	Low_Risk_nitro
428	889	16195022	49	16195022_92	0	0	0	Intermediate	Low_Risk_thiophene
429	933	24789739	49	24789739_99	0	0	0	Intermediate	Low_Risk_halogenure
430	36	22641	48	22641_9	0	0	0	Intermediate	Low_Risk_anthracene
431	102	445154	48	445154_12	0	0	0	Intermediate	Low_Risk_phenol
432	143	658849	48	658849_15	0	0	0	Intermediate	Low_Risk_halogenure,Low_Risk_halo_alkene
433	230	792334	48	792334_17	0	0	0	Intermediate	Low_Risk_halogenure
434	236	802802	48	802802_18	0	0	0	Intermediate	Low_Risk_halogenure,Low_Risk_2_phenylbenzimidazole
435	351	1486955	48	1486955_25	0	0	0	Intermediate	Low_Risk_halogenure
436	395	2035866	48	2035866_30	0	0	0	Intermediate	Low_Risk_halogenure_F
437	586	3816446	48	3816446_40	0	0	0	Intermediate	Low_Risk_thiophene
438	603	4616329	48	4616329_41	0	0	0	Intermediate	Low_Risk_halogenure,Low_Risk_1_2_aminothiazole,Low_Risk_nitro
439	609	4875293	48	4875293_43	0	0	0	Intermediate	Low_Risk_adamantane
440	655	5396293	48	5396293_44	0	0	0	Intermediate	Low_Risk_halogenure
441	660	5422824	48	5422824_45	0	0	0	Intermediate	Low_Risk_anthracene
442	698	5737516	48	5737516_52	0	0	0	Intermediate	Low_Risk_halo_alkene
443	778	8219205	48	8219205_56	0	0	0	Intermediate	Low_Risk_halogenure
444	779	8259799	48	8259799_57	0	0	0	Intermediate	Low_Risk_halogenure,Low_Risk_acrylamide,Low_Risk_phenol
445	806	9685271	48	9685271_58	0	0	0	Intermediate	Low_Risk_halogenure,Low_Risk_hydrazone
446	948	135408359	48	135408359_65	0	0	0	Intermediate	Low_Risk_coumarines
447	72	185146	47	185146_76	0	0	0	Intermediate	Low_Risk_nitro
448	92	332219	47	332219_77	0	0	0	Intermediate	Low_Risk_phenol
449	164	663743	47	663743_80	0	0	0	Intermediate	Low_Risk_halogenure,Low_Risk_halogenure_F
450	182	667215	47	667215_81	0	0	0	Intermediate	Low_Risk_halogenure
451	239	818740	47	818740_88	0	0	0	Intermediate	Low_Risk_halogenure,Low_Risk_alkyl_halide_Cl_Br
452	251	866034	47	866034_89	0	0	0	Intermediate	Low_Risk_1_2_aminothiazole
453	271	972317	47	972317_91	0	0	0	Intermediate	Low_Risk_1_2_aminothiazole
454	278	991251	47	991251_92	0	0	0	Intermediate	Low_Risk_halogenure
455	291	1107359	47	1107359_93	0	0	0	Intermediate	Low_Risk_2_phenylbenzimidazole,Low_Risk_thiophene
456	292	1124686	47	1124686_94	0	0	0	Intermediate	Low_Risk_halogenure,Low_Risk_alkyl_halide_Cl_Br
457	349	1485433	47	1485433_97	0	0	0	Intermediate	Low_Risk_halogenure,Low_Risk_alkyl_halide_Cl_Br
458	455	2474590	47	2474590_3	0	0	0	Intermediate	Low_Risk_halogenure_F
459	456	2483623	47	2483623_4	0	0	0	Intermediate	Low_Risk_thioketone
460	465	2767048	47	2767048_6	0	0	0	Intermediate	Low_Risk_halogenure
461	471	2816883	47	2816883_7	0	0	0	Intermediate	Low_Risk_thiophene
462	481	2844723	47	2844723_9	0	0	0	Intermediate	Low_Risk_halogenure_F
463	590	4009697	47	4009697_16	0	0	0	Intermediate	Low_Risk_halogenure,Low_Risk_nitro
464	630	5308990	47	5308990_19	0	0	0	Intermediate	Low_Risk_halogenure_F
465	708	5770964	47	5770964_24	0	0	0	Intermediate	Low_Risk_acrylamide
466	774	6875023	47	6875023_26	0	0	0	Intermediate	Low_Risk_halogenure_F,Low_Risk_hydrazone
467	780	9499902	47	9499902_27	0	0	0	Intermediate	Low_Risk_halogenure
468	825	11958738	47	11958738_28	0	0	0	Intermediate	Low_Risk_acetylene_alkyne,Low_Risk_thiophene
469	840	12005314	47	12005314_29	0	0	0	Intermediate	Low_Risk_nitro
470	939	54686763	47	54686763_34	0	0	0	Intermediate	Low_Risk_para_hydroxyanilines
471	116	644215	46	644215_44	0	0	0	Intermediate	Low_Risk_halogenure
472	122	648054	46	648054_45	0	0	0	Intermediate	Low_Risk_2_phenylbenzimidazole
473	175	665178	46	665178_50	0	0	0	Intermediate	Low_Risk_thiophene
474	274	977927	46	977927_55	0	0	0	Intermediate	Low_Risk_thiophene
475	295	1189521	46	1189521_57	0	0	0	Intermediate	Low_Risk_nitro,Low_Risk_sulfoxide
476	426	2236497	46	2236497_65	0	0	0	Intermediate	Low_Risk_halogenure
477	435	2307751	46	2307751_67	0	0	0	Intermediate	Low_Risk_1_2_aminothiazole
478	458	2538553	46	2538553_70	0	0	0	Intermediate	Low_Risk_thiophene
479	499	2937718	46	2937718_75	0	0	0	Intermediate	Low_Risk_phenol
480	516	3066411	46	3066411_76	0	0	0	Intermediate	Low_Risk_halogenure_F
481	558	3245258	46	3245258_82	0	0	0	Intermediate	Low_Risk_halogenure_F,Low_Risk_thiophene
482	559	3245517	46	3245517_83	0	0	0	Intermediate	Low_Risk_halogenure_F
483	637	5331702	46	5331702_87	0	0	0	Intermediate	Low_Risk_hydrazone,Low_Risk_nitro,Low_Risk_thioketone
484	665	5505332	46	5505332_88	0	0	0	Intermediate	Low_Risk_halogenure,Low_Risk_acrylamide
485	804	9665483	46	9665483_92	0	0	0	Intermediate	Low_Risk_halogenure,Low_Risk_hydrazone
486	815	11948870	46	11948870_93	0	0	0	Intermediate	Low_Risk_halogenure
487	853	15945043	46	15945043_98	0	0	0	Intermediate	Low_Risk_nitro
488	482	2846928	136	2846928_7	0	0	0	Rejected	High_Risk_consecutive_alkyl_chains
489	12	3598	127	3598_10	0	0	0	Rejected	High_Risk_halogenure
490	788	9549474	103	9549474_38	0	0	0	Rejected	High_Risk_consecutive_alkyl_chains
491	856	15945189	103	15945189_39	0	0	0	Rejected	High_Risk_consecutive_alkyl_chains
492	623	5286934	95	5286934_50	0	0	0	Rejected	High_Risk_michael_acceptors
493	703	5759185	88	5759185_72	0	0	0	Rejected	High_Risk_aliphatic_ketone,High_Risk_michael_acceptors,Low_Risk_nitro
494	448	2374706	85	2374706_78	0	0	0	Rejected	Aggregator_0831_0436,Low_Risk_halogenure_F,Low_Risk_1_2_aminothiazole
495	955	135424475	84	135424475_84	0	0	0	Rejected	High_Risk_consecutive_alkyl_chains,Low_Risk_oxime
496	8	3117	83	3117_85	0	0	0	Rejected	High_Risk_heteroatom_heteroatom_S_S,High_Risk_thioketone
497	642	5336330	83	5336330_88	0	0	0	Rejected	High_Risk_michael_acceptors
498	268	969516	81	969516_99	0	0	0	Rejected	High_Risk_aliphatic_ketone,High_Risk_michael_acceptors
499	45	65047	79	65047_6	0	0	0	Rejected	Aggregator_Benzyl_benzoate
500	926	24746791	79	24746791_11	0	0	0	Rejected	High_Risk_consecutive_alkyl_chains
501	598	4295684	77	4295684_23	0	0	0	Rejected	Low_Risk_halogenure,Low_Risk_nitro,High_Risk_para_aminophenol,Low_Risk_para_hydroxyanilines,Low_Risk_phenol
502	685	5715188	77	5715188_24	0	0	0	Rejected	High_Risk_aliphatic_ketone,High_Risk_michael_acceptors,Low_Risk_nitro
503	645	5341736	74	5341736_40	0	0	0	Rejected	High_Risk_michael_acceptors,Low_Risk_nitro
504	784	9549110	74	9549110_43	0	0	0	Rejected	High_Risk_consecutive_alkyl_chains
505	344	1475343	73	1475343_47	0	0	0	Rejected	Low_Risk_halogenure,High_Risk_michael_acceptors
506	822	11957314	72	11957314_63	0	0	0	Rejected	High_Risk_consecutive_alkyl_chains
507	153	659822	71	659822_68	0	0	0	Rejected	High_Risk_halogenure_F
508	333	1472218	71	1472218_69	0	0	0	Rejected	Low_Risk_halogenure,High_Risk_michael_acceptors
509	761	6603320	71	6603320_78	0	0	0	Rejected	Frequent_Hitter_Dopamine
510	545	3238500	70	3238500_88	0	0	0	Rejected	Frequent_Hitter_Dopamine
511	19	5455	69	5455_90	0	0	0	Rejected	High_Risk_heteroatom_heteroatom_S_S,High_Risk_thioketone
512	343	1475337	69	1475337_93	0	0	0	Rejected	Low_Risk_halogenure,High_Risk_michael_acceptors
513	446	2336835	68	2336835_7	0	0	0	Rejected	Aggregator_0831_0436,Low_Risk_halogenure_F,Low_Risk_1_2_aminothiazole
514	39	37839	67	37839_11	0	0	0	Rejected	High_Risk_aldehyde
515	109	573747	66	573747_24	0	0	0	Rejected	High_Risk_thiophene
516	635	5320418	65	5320418_53	0	0	0	Rejected	High_Risk_aldehyde
517	870	16192607	65	16192607_54	0	0	0	Rejected	High_Risk_consecutive_alkyl_chains
518	881	16193002	65	16193002_57	0	0	0	Rejected	High_Risk_consecutive_alkyl_chains
519	233	794181	64	794181_66	0	0	0	Rejected	High_Risk_para_aminophenol,High_Risk_para_hydroxyanilines,Low_Risk_phenol
520	149	659661	63	659661_81	0	0	0	Rejected	High_Risk_halogenure_F
521	425	2235477	63	2235477_88	0	0	0	Rejected	Low_Risk_halogenure,High_Risk_heteroatom_heteroatom_N_N,Low_Risk_hydrazide,Low_Risk_thioketone,Low_Risk_thiophene
522	917	18593578	63	18593578_2	0	0	0	Rejected	High_Risk_consecutive_alkyl_chains
523	648	5358773	62	5358773_17	0	0	0	Rejected	High_Risk_michael_acceptors,High_Risk_para_hydroquinone
524	912	16682136	62	16682136_21	0	0	0	Rejected	High_Risk_consecutive_alkyl_chains
525	427	2236648	61	2236648_27	0	0	0	Rejected	High_Risk_heteroatom_heteroatom_N_N,Low_Risk_hydrazide,Low_Risk_thioketone
526	169	664044	60	664044_45	0	0	0	Rejected	High_Risk_halogenure_F
527	841	12005597	60	12005597_59	0	0	0	Rejected	High_Risk_consecutive_alkyl_chains
528	565	3375236	59	3375236_78	0	0	0	Rejected	High_Risk_meta_aminophenol,Low_Risk_nitro,High_Risk_ortho_aminophenol,Low_Risk_ortho_hydroxyanilines
529	527	3128208	58	3128208_94	0	0	0	Rejected	Low_Risk_halogenure,High_Risk_meta_aminophenol,Low_Risk_nitro,Low_Risk_phenol
530	919	18968508	58	18968508_3	0	0	0	Rejected
531	741	6362905	57	6362905_21	0	0	0	Rejected
532	758	6602552	57	6602552_23	0	0	0	Rejected
533	764	6603430	57	6603430_24	0	0	0	Rejected
534	803	9660957	57	9660957_28	0	0	0	Rejected
535	35	20992	56	20992_35	0	0	0	Rejected
536	754	6426773	56	6426773_61	0	0	0	Rejected
537	275	979629	53	979629_40	0	0	0	Rejected	Aggregator_0831_0436,Low_Risk_1_2_aminothiazole
538	74	220284	52	220284_71	0	0	0	Rejected	High_Risk_para_hydroquinone
539	135	657154	52	657154_76	0	0	0	Rejected	Aggregator_2513_0502,Aggregator_0831_0436,Low_Risk_halogenure_F,Low_Risk_1_2_aminothiazole
540	294	1160447	52	1160447_86	0	0	0	Rejected	Low_Risk_2_phenylbenzimidazole,High_Risk_thiophene
541	981	135501780	52	135501780_27	0	0	0	Rejected	High_Risk_nitramine,Low_Risk_nitro
542	31	11102	51	11102_31	0	0	0	Rejected	High_Risk_consecutive_alkyl_chains
543	383	1911050	51	1911050_55	0	0	0	Rejected	High_Risk_consecutive_alkyl_chains,High_Risk_michael_acceptors
544	525	3128193	51	3128193_63	0	0	0	Rejected	Low_Risk_halogenure,Low_Risk_nitro,High_Risk_ortho_aminophenol,Low_Risk_ortho_hydroxyanilines,Low_Risk_phenol
545	583	3802184	51	3802184_68	0	0	0	Rejected	Low_Risk_halogenure,High_Risk_thioketone
546	718	5904441	51	5904441_72	0	0	0	Rejected	High_Risk_michael_acceptors,Low_Risk_nitro
547	871	16192614	51	16192614_82	0	0	0	Rejected	High_Risk_consecutive_alkyl_chains
548	879	16192971	51	16192971_84	0	0	0	Rejected	High_Risk_consecutive_alkyl_chains
549	855	15945063	50	15945063_22	0	0	0	Rejected	Frequent_Hitter_Dopamine
550	23	6687	49	6687_36	0	0	0	Rejected	High_Risk_para_hydroquinone
551	873	16192647	49	16192647_89	0	0	0	Rejected	High_Risk_consecutive_alkyl_chains
552	924	23724261	49	23724261_96	0	0	0	Rejected	High_Risk_consecutive_alkyl_chains
553	927	24747653	49	24747653_97	0	0	0	Rejected	High_Risk_consecutive_alkyl_chains,Low_Risk_halogenure
554	755	6510725	48	6510725_54	0	0	0	Rejected	Low_Risk_halogenure,High_Risk_aliphatic_ketone,High_Risk_michael_acceptors
555	923	23724249	48	23724249_62	0	0	0	Rejected	High_Risk_consecutive_alkyl_chains
556	227	789961	47	789961_86	0	0	0	Rejected	High_Risk_heteroatom_heteroatom_N_N,High_Risk_hydrazide
557	364	1625575	47	1625575_98	0	0	0	Rejected	High_Risk_michael_acceptors
558	374	1839490	47	1839490_1	0	0	0	Rejected	Low_Risk_acrylamide,High_Risk_michael_acceptors
559	569	3562364	47	3562364_14	0	0	0	Rejected	High_Risk_epoxide,Low_Risk_nitro
560	843	12005609	47	12005609_30	0	0	0	Rejected	High_Risk_consecutive_alkyl_chains
561	204	735943	46	735943_53	0	0	0	Rejected	High_Risk_ortho_aniline
562	517	3090522	46	3090522_77	0	0	0	Rejected	Low_Risk_halogenure,High_Risk_alkyl_halide_Cl_Br
563	694	5732023	46	5732023_90	0	0	0	Rejected	High_Risk_michael_acceptors
564	765	6603435	46	6603435_91	0	0	0	Rejected	High_Risk_consecutive_alkyl_chains
565	827	11979277	46	11979277_94	0	0	0	Rejected	High_Risk_consecutive_alkyl_chains
566	845	12303047	46	12303047_97	0	0	0	Rejected	High_Risk_consecutive_alkyl_chains,Low_Risk_halogenure
567	863	16187234	46	16187234_99	0	0	0	Rejected	High_Risk_consecutive_alkyl_chains
568	71	182785	64	182785_59	0	0	1	Intermediate	Low_Risk_anthracene,PAINS_Filter_less15_anil_NH_alk_B(3)
569	626	5293426	64	5293426_73	0	0	1	Intermediate	PAINS_Filter_less15_het_thio_6_furan(4)
570	501	2940938	59	2940938_76	0	0	1	Intermediate	PAINS_Filter_less15_het_thio_6_furan(4)
571	951	135417048	59	135417048_85	0	0	1	Intermediate	PAINS_Filter_less15_keto_keto_beta_C(7)
572	750	6400935	58	6400935_99	0	0	1	Intermediate	PAINS_Filter_less15_het_thio_6_furan(4)
573	752	6402998	58	6402998_100	0	0	1	Intermediate	PAINS_Filter_less15_het_thio_6_furan(4)
574	969	135472352	58	135472352_6	0	0	1	Intermediate
575	468	2769183	54	2769183_5	0	0	1	Intermediate	PAINS_Filter_less15_keto_phenone_A(11)
576	152	659752	53	659752_35	0	0	1	Intermediate	PAINS_Filter_less15_pyrrole_N(1)
577	751	6400942	52	6400942_12	0	0	1	Intermediate	Low_Risk_halogenure,PAINS_Filter_less15_het_thio_6_furan(4)
578	64	100520	51	100520_32	0	0	1	Intermediate	Low_Risk_nitro,PAINS_Filter_less15_thiazol_SC_A(3)
579	530	3154392	49	3154392_64	0	0	1	Intermediate	PAINS_Filter_less15_het_thio_5_B(2)
580	621	5285231	49	5285231_74	0	0	1	Intermediate	PAINS_Filter_less15_dhp_amino_CN_A(13)
581	466	2767330	48	2767330_36	0	0	1	Intermediate	PAINS_Filter_less15_keto_phenone_A(11)
582	207	744236	47	744236_83	0	0	1	Intermediate	PAINS_Filter_less15_anil_di_alk_G(9)
583	296	1190244	46	1190244_58	0	0	1	Intermediate	Low_Risk_thiophene,PAINS_Filter_less15_het_pyridiniums_B_bis(2)
584	490	2910633	46	2910633_73	0	0	1	Intermediate	PAINS_Filter_less15_melamine_A(3)
585	416	2201553	59	2201553_74	0	0	1	Rejected	Low_Risk_halogenure,High_Risk_michael_acceptors,PAINS_Filter_less15_anil_di_alk_furan_B(2)
586	643	5337303	56	5337303_54	0	0	1	Rejected
587	242	833970	52	833970_80	0	0	1	Rejected	High_Risk_para_aminophenol,Low_Risk_para_hydroxyanilines,Low_Risk_phenol,PAINS_Filter_less15_anil_OH_alk_A(8)
588	375	1867783	52	1867783_92	0	0	1	Rejected	Low_Risk_acrylamide,High_Risk_michael_acceptors,PAINS_Filter_less15_anil_di_alk_furan_B(2)
589	244	833988	50	833988_98	0	0	1	Rejected	High_Risk_para_aminophenol,Low_Risk_para_hydroxyanilines,Low_Risk_phenol,PAINS_Filter_less15_anil_OH_alk_A(8)
590	245	833990	49	833990_45	0	0	1	Rejected	High_Risk_para_aminophenol,Low_Risk_para_hydroxyanilines,Low_Risk_phenol,PAINS_Filter_less15_anil_OH_alk_A(8)
591	243	833981	48	833981_19	0	0	1	Rejected	Low_Risk_halogenure,High_Risk_para_aminophenol,Low_Risk_para_hydroxyanilines,Low_Risk_phenol,PAINS_Filter_less15_anil_OH_alk_A(8)
592	700	5740802	48	5740802_53	0	0	1	Rejected	Low_Risk_halogenure_F,High_Risk_michael_acceptors,PAINS_Filter_less15_anil_di_alk_furan_B(2)
593	719	5914490	47	5914490_25	0	0	1	Rejected	High_Risk_michael_acceptors,PAINS_Filter_less15_anil_di_alk_furan_B(2)
594	424	2228772	46	2228772_64	0	0	1	Rejected	Low_Risk_halogenure_F,High_Risk_michael_acceptors,PAINS_Filter_less15_anil_di_alk_furan_B(2)
595	798	9551964	139	9551964_6	0	1	0	Intermediate	PAINS_Filter_less150_dyes5A(27)
596	811	10864994	135	10864994_8	0	1	0	Intermediate	PAINS_Filter_less150_dyes5A(27)
597	686	5717105	122	5717105_11	0	1	0	Intermediate	PAINS_Filter_less150_het_pyridiniums_A(39)
598	55	72721	117	72721_12	0	1	0	Intermediate	Low_Risk_anthracene,Low_Risk_catechol,PAINS_Filter_less150_catechol_A(92)
599	496	2930652	109	2930652_22	0	1	0	Intermediate	Low_Risk_anthracene,Low_Risk_catechol,PAINS_Filter_less150_catechol_A(92)
600	824	11958727	106	11958727_27	0	1	0	Intermediate	PAINS_Filter_less150_dyes3A_bis(19)
601	742	6364517	105	6364517_31	0	1	0	Intermediate	PAINS_Filter_less150_dyes5A(27)
602	787	9549472	104	9549472_33	0	1	0	Intermediate	PAINS_Filter_less150_dyes5A(27)
603	307	1262928	91	1262928_60	0	1	0	Intermediate	Low_Risk_anthracene,PAINS_Filter_less150_het_pyridiniums_A(39)
604	566	3453217	89	3453217_68	0	1	0	Intermediate	Low_Risk_halogenure,Low_Risk_nitro,PAINS_Filter_less150_anil_alk_ene(51)
605	127	650462	88	650462_71	0	1	0	Intermediate	Low_Risk_anthracene,PAINS_Filter_less150_het_pyridiniums_A(39)
606	402	2133777	84	2133777_82	0	1	0	Intermediate	Low_Risk_para_hydroxyanilines,PAINS_Filter_less150_sulfonamide_B(41)
607	687	5718631	83	5718631_91	0	1	0	Intermediate	PAINS_Filter_less150_dyes5A(27)
608	498	2931982	80	2931982_3	0	1	0	Intermediate	Low_Risk_anthracene,Low_Risk_catechol,PAINS_Filter_less150_catechol_A(92)
609	371	1796110	77	1796110_20	0	1	0	Intermediate	Low_Risk_anthracene,PAINS_Filter_less150_het_pyridiniums_A(39)
610	452	2407524	75	2407524_31	0	1	0	Intermediate	PAINS_Filter_less150_ene_one_ene_A(57)
611	117	646406	72	646406_55	0	1	0	Intermediate	PAINS_Filter_less150_anil_alk_ene(51)
612	876	16192857	71	16192857_79	0	1	0	Intermediate	PAINS_Filter_less150_dyes3A_bis(19)
613	131	652912	70	652912_82	0	1	0	Intermediate	PAINS_Filter_less150_anil_alk_ene(51)
614	133	654089	70	654089_83	0	1	0	Intermediate	PAINS_Filter_less150_anil_alk_ene(51)
615	403	2133793	69	2133793_94	0	1	0	Intermediate	Low_Risk_halogenure_F,Low_Risk_para_hydroxyanilines,PAINS_Filter_less150_sulfonamide_B(41)
616	858	15945679	69	15945679_99	0	1	0	Intermediate	PAINS_Filter_less150_ene_one_ene_A(57)
617	497	2931388	67	2931388_17	0	1	0	Intermediate	Low_Risk_anthracene,Low_Risk_catechol,PAINS_Filter_less150_catechol_A(92)
618	882	16193032	67	16193032_21	0	1	0	Intermediate	Low_Risk_halo_alkene,PAINS_Filter_less150_het_pyridiniums_A(39)
619	361	1589731	66	1589731_30	0	1	0	Intermediate	Low_Risk_para_hydroxyanilines,PAINS_Filter_less150_sulfonamide_B(41)
620	73	206388	65	206388_40	0	1	0	Intermediate	PAINS_Filter_less150_ene_five_one_A(55)
621	880	16192986	65	16192986_56	0	1	0	Intermediate	PAINS_Filter_less150_dyes3A_bis(19)
622	198	720491	64	720491_63	0	1	0	Intermediate	Low_Risk_catechol,Low_Risk_phenol,PAINS_Filter_less150_catechol_A(92)
623	231	793991	64	793991_65	0	1	0	Intermediate	PAINS_Filter_less150_ene_five_one_A(55)
624	314	1308940	64	1308940_67	0	1	0	Intermediate	Low_Risk_halogenure,Low_Risk_nitro,PAINS_Filter_less150_ene_five_one_A(55)
625	225	787549	63	787549_86	0	1	0	Intermediate	Low_Risk_catechol,Low_Risk_phenol,PAINS_Filter_less150_catechol_A(92)
626	867	16188433	63	16188433_1	0	1	0	Intermediate	PAINS_Filter_less150_ene_one_ene_A(57)
627	186	677487	61	677487_24	0	1	0	Intermediate	PAINS_Filter_less150_naphth_amino_A_bis(25)
628	934	25162930	61	25162930_38	0	1	0	Intermediate	Low_Risk_halogenure,Low_Risk_anthracene,PAINS_Filter_less150_ene_one_hal_bis(17)
629	280	992591	60	992591_48	0	1	0	Intermediate	Low_Risk_para_hydroxyanilines,PAINS_Filter_less150_sulfonamide_B(41)
630	771	6860029	60	6860029_58	0	1	0	Intermediate	Low_Risk_halogenure,PAINS_Filter_less150_pyrrole_A(118)
631	197	712714	56	712714_44	0	1	0	Intermediate
632	183	671424	55	671424_74	0	1	0	Intermediate
633	323	1357397	55	1357397_76	0	1	0	Intermediate
634	737	6157225	55	6157225_87	0	1	0	Intermediate
635	576	3728472	54	3728472_8	0	1	0	Intermediate	Low_Risk_anthracene,Low_Risk_catechol,Low_Risk_nitro,PAINS_Filter_less150_catechol_A(92)
636	865	16188098	54	16188098_26	0	1	0	Intermediate	Low_Risk_halo_alkene,PAINS_Filter_less150_het_pyridiniums_A(39)
637	305	1242540	53	1242540_42	0	1	0	Intermediate	Low_Risk_para_hydroxyanilines,PAINS_Filter_less150_sulfonamide_B(41)
638	369	1751796	53	1751796_46	0	1	0	Intermediate	Low_Risk_halogenure,PAINS_Filter_less150_ene_one_ene_A(57)
639	506	2975144	53	2975144_49	0	1	0	Intermediate	Low_Risk_halogenure,PAINS_Filter_less150_anil_alk_ene(51)
640	607	4839003	53	4839003_55	0	1	0	Intermediate	Low_Risk_catechol,PAINS_Filter_less150_catechol_A(92)
641	254	884367	52	884367_82	0	1	0	Intermediate	Low_Risk_catechol,PAINS_Filter_less150_catechol_A(92)
642	299	1203912	52	1203912_87	0	1	0	Intermediate	PAINS_Filter_less150_anil_alk_ene(51)
643	828	11979294	52	11979294_15	0	1	0	Intermediate	PAINS_Filter_less150_dyes3A_bis(19)
644	232	793994	51	793994_46	0	1	0	Intermediate	Low_Risk_thiophene,PAINS_Filter_less150_thiophene_hydroxy(28)
645	313	1296368	51	1296368_51	0	1	0	Intermediate	Low_Risk_para_hydroxyanilines,PAINS_Filter_less150_sulfonamide_B(41)
646	376	1878864	51	1878864_53	0	1	0	Intermediate	PAINS_Filter_less150_ene_five_one_A(55)
647	438	2320898	51	2320898_58	0	1	0	Intermediate	PAINS_Filter_less150_ene_one_ene_A(57)
648	615	5280445	51	5280445_71	0	1	0	Intermediate	Low_Risk_catechol,PAINS_Filter_less150_catechol_A(92)
649	808	10000306	51	10000306_79	0	1	0	Intermediate	PAINS_Filter_less150_het_pyridiniums_A(39)
650	974	135483971	51	135483971_91	0	1	0	Intermediate	Low_Risk_catechol,PAINS_Filter_less150_catechol_A(92)
651	486	2885134	50	2885134_8	0	1	0	Intermediate	Low_Risk_9_aminoacridine,Low_Risk_anthracene,PAINS_Filter_less150_amino_acridine_A(46)
652	728	6018993	50	6018993_16	0	1	0	Intermediate	PAINS_Filter_less150_ene_one_ene_A(57)
653	868	16188793	50	16188793_23	0	1	0	Intermediate	PAINS_Filter_less150_dyes3A_bis(19)
654	894	16195554	50	16195554_26	0	1	0	Intermediate	Low_Risk_nitro,PAINS_Filter_less150_ene_five_het_C(85)
655	360	1587345	49	1587345_54	0	1	0	Intermediate	PAINS_Filter_less150_ene_one_ene_A(57)
656	410	2175947	49	2175947_59	0	1	0	Intermediate	PAINS_Filter_less150_ene_one_ene_A(57)
657	461	2723598	49	2723598_62	0	1	0	Intermediate	Low_Risk_9_aminoacridine,Low_Risk_anthracene,PAINS_Filter_less150_amino_acridine_A(46)
658	500	2939678	49	2939678_63	0	1	0	Intermediate	Low_Risk_nitro,Low_Risk_para_hydroxyanilines,PAINS_Filter_less150_sulfonamide_B(41)
659	24	6731	48	6731_8	0	1	0	Intermediate	PAINS_Filter_less150_keto_keto_beta_A(68)
660	252	871185	48	871185_20	0	1	0	Intermediate	Low_Risk_para_hydroxyanilines,PAINS_Filter_less150_sulfonamide_B(41)
661	398	2059132	48	2059132_31	0	1	0	Intermediate	PAINS_Filter_less150_ene_one_ene_A(57)
662	678	5689963	48	5689963_47	0	1	0	Intermediate	Low_Risk_catechol,Low_Risk_coumarines,PAINS_Filter_less150_catechol_A(92)
663	680	5691857	48	5691857_48	0	1	0	Intermediate	Low_Risk_catechol,Low_Risk_coumarines,PAINS_Filter_less150_catechol_A(92)
664	683	5709759	48	5709759_49	0	1	0	Intermediate	PAINS_Filter_less150_dyes5A(27)
665	56	72722	47	72722_74	0	1	0	Intermediate	Low_Risk_anthracene,Low_Risk_catechol,Low_Risk_phenol,PAINS_Filter_less150_catechol_A(92)
666	528	3136298	47	3136298_11	0	1	0	Intermediate	PAINS_Filter_less150_anil_alk_ene(51)
667	859	15945766	47	15945766_31	0	1	0	Intermediate	Low_Risk_catechol,PAINS_Filter_less150_catechol_A(92)
668	940	54692915	47	54692915_35	0	1	0	Intermediate	PAINS_Filter_less150_het_pyridiniums_A(39)
669	451	2407341	46	2407341_69	0	1	0	Intermediate	Low_Risk_nitro,PAINS_Filter_less150_ene_one_ene_A(57)
670	529	3136304	46	3136304_78	0	1	0	Intermediate	PAINS_Filter_less150_anil_alk_ene(51)
671	536	3235608	46	3235608_79	0	1	0	Intermediate	Low_Risk_thioketone,PAINS_Filter_less150_thiaz_ene_B_bis(17)
672	636	5322407	46	5322407_86	0	1	0	Intermediate	PAINS_Filter_less150_anil_alk_ene(51)
673	947	135403797	114	135403797_16	0	1	0	Rejected	High_Risk_catechol,PAINS_Filter_less150_catechol_A(92)
674	618	5281855	100	5281855_41	0	1	0	Rejected	High_Risk_catechol,High_Risk_coumarines,Low_Risk_para_para_dihydroxybiphenyl,PAINS_Filter_less150_catechol_A(92)
675	11	3503	87	3503_75	0	1	0	Rejected	High_Risk_aldehyde,High_Risk_catechol,PAINS_Filter_less150_catechol_A(92)
676	769	6852399	83	6852399_92	0	1	0	Rejected	Frequent_Hitter_Apomorphine,Low_Risk_catechol,PAINS_Filter_less150_catechol_A(92)
677	76	227456	79	227456_7	0	1	0	Rejected	High_Risk_aldehyde,High_Risk_catechol,PAINS_Filter_less150_catechol_A(92)
678	617	5281672	75	5281672_33	0	1	0	Rejected	Aggregator_Quercetin,High_Risk_catechol,PAINS_Filter_less150_catechol_A(92)
679	173	665013	63	665013_82	0	1	0	Rejected	Low_Risk_halogenure,High_Risk_aliphatic_ketone,Low_Risk_catechol,PAINS_Filter_less150_catechol_A(92)
680	30	10603	60	10603_42	0	1	0	Rejected	High_Risk_catechol,PAINS_Filter_less150_catechol_A(92)
681	850	15944801	58	15944801_2	0	1	0	Rejected
682	163	663373	56	663373_40	0	1	0	Rejected
683	616	5281605	56	5281605_53	0	1	0	Rejected
684	854	15945060	53	15945060_66	0	1	0	Rejected	High_Risk_catechol,PAINS_Filter_less150_catechol_A(92)
685	470	2809268	52	2809268_99	0	1	0	Rejected	Low_Risk_halogenure_F,Low_Risk_hydrazone,High_Risk_imine_C,PAINS_Filter_less150_cyano_imine_B(17)
686	768	6852389	51	6852389_76	0	1	0	Rejected	Frequent_Hitter_Apomorphine,Low_Risk_catechol,PAINS_Filter_less150_catechol_A(92)
687	647	5353685	47	5353685_21	0	1	0	Rejected	Low_Risk_halogenure,Low_Risk_catechol,High_Risk_michael_acceptors,PAINS_Filter_less150_catechol_A(92)
688	959	135440843	47	135440843_37	0	1	0	Rejected	High_Risk_ortho_aniline,PAINS_Filter_less150_anil_no_alk(40)
689	209	751869	46	751869_54	0	1	0	Rejected	Aggregator_5186_0397,Low_Risk_1_2_aminothiazole,Low_Risk_catechol,PAINS_Filter_less150_catechol_A(92)
690	123	648607	49	648607_42	0	1	1	Intermediate	Low_Risk_1_2_aminothiazole,Low_Risk_catechol,PAINS_Filter_less150_catechol_A(92),PAINS_Filter_less15_thiaz_ene_D_bis(8)
691	832	12004724	104	12004724_34	0	2	0	Intermediate	PAINS_Filter_less150_dyes3A_bis(19),PAINS_Filter_less150_het_pyridiniums_A(39)
692	518	3093671	91	3093671_62	0	2	0	Intermediate	Low_Risk_halogenure,PAINS_Filter_less150_ene_one_hal(17),PAINS_Filter_less150_ene_one_hal_bis(17)
693	864	16187754	90	16187754_65	0	2	0	Intermediate	PAINS_Filter_less150_dyes3A_bis(19),PAINS_Filter_less150_het_pyridiniums_A(39)
694	688	5719375	79	5719375_9	0	2	0	Intermediate	Low_Risk_enamine,PAINS_Filter_less150_dyes3A(19),PAINS_Filter_less150_dyes3A_bis(19)
695	579	3757655	76	3757655_27	0	2	0	Intermediate	Low_Risk_halogenure,PAINS_Filter_less150_ene_one_hal(17),PAINS_Filter_less150_ene_one_hal_bis(17)
696	600	4304519	71	4304519_76	0	2	0	Intermediate	Low_Risk_halogenure,PAINS_Filter_less150_ene_one_hal(17),PAINS_Filter_less150_ene_one_hal_bis(17)
697	734	6096218	69	6096218_95	0	2	0	Intermediate	Low_Risk_halogenure,Low_Risk_para_hydroxyanilines,PAINS_Filter_less150_sulfonamide_A(43),PAINS_Filter_less150_sulfonamide_B(41)
698	875	16192804	65	16192804_55	0	2	0	Intermediate	PAINS_Filter_less150_dyes3A_bis(19),PAINS_Filter_less150_het_pyridiniums_A(39)
699	866	16188269	56	16188269_63	0	2	0	Intermediate
700	883	16193034	56	16193034_64	0	2	0	Intermediate
701	884	16193145	56	16193145_65	0	2	0	Intermediate
702	691	5730111	54	5730111_17	0	2	0	Intermediate	Low_Risk_halogenure,Low_Risk_catechol,PAINS_Filter_less150_catechol_A(92),PAINS_Filter_less150_ene_five_het_B(90)
703	311	1276569	49	1276569_47	0	2	0	Intermediate	PAINS_Filter_less150_ene_five_het_B_bis(90),PAINS_Filter_less150_pyrrole_A(118)
704	612	5105556	49	5105556_73	0	2	0	Intermediate	Low_Risk_halogenure,PAINS_Filter_less150_ene_one_hal(17),PAINS_Filter_less150_ene_one_hal_bis(17)
705	891	16195322	49	16195322_93	0	2	0	Intermediate	PAINS_Filter_less150_dyes5A(27),PAINS_Filter_less150_het_pyridiniums_A(39)
706	661	5431927	54	5431927_14	0	2	0	Rejected	Low_Risk_hydrazone,High_Risk_imine_C,PAINS_Filter_less150_hzone_acyl_naphthol(22),PAINS_Filter_less150_keto_keto_beta_A(68)
707	941	54736625	51	54736625_87	0	3	0	Intermediate	PAINS_Filter_less150_dyes5A(27),PAINS_Filter_less150_het_pyridiniums_A(39),PAINS_Filter_less150_pyrrole_A(118)
708	641	5335985	89	5335985_69	1	0	0	Intermediate	Low_Risk_nitro,Low_Risk_thioketone,PAINS_Filter_more150_ene_rhod_A(235)
709	475	2831996	85	2831996_79	1	0	0	Intermediate	Low_Risk_azo,PAINS_Filter_more150_azo_A(324)
710	20	6099	76	6099_26	1	0	0	Intermediate	Low_Risk_anthracene,PAINS_Filter_more150_quinone_A_ter(370)
711	745	6375556	74	6375556_42	1	0	0	Intermediate	Low_Risk_thioketone,PAINS_Filter_more150_ene_rhod_A(235)
712	748	6393068	73	6393068_51	1	0	0	Intermediate	Low_Risk_thioketone,PAINS_Filter_more150_ene_rhod_A(235)
713	79	256444	71	256444_67	1	0	0	Intermediate	Low_Risk_halogenure,Low_Risk_azo,Low_Risk_nitro,PAINS_Filter_more150_azo_A(324)
714	113	610612	69	610612_91	1	0	0	Intermediate	Low_Risk_azo,PAINS_Filter_more150_azo_A(324)
715	749	6393804	69	6393804_96	1	0	0	Intermediate	Low_Risk_thioketone,PAINS_Filter_more150_ene_rhod_A(235)
716	363	1622396	68	1622396_2	1	0	0	Intermediate	Low_Risk_nitro,PAINS_Filter_more150_ene_six_het_A_bis(483)
717	303	1227531	67	1227531_14	1	0	0	Intermediate	Low_Risk_halogenure,Low_Risk_halogenure_F,PAINS_Filter_more150_ene_five_het_A(201)
718	596	4100469	66	4100469_35	1	0	0	Intermediate	Low_Risk_azo,Low_Risk_phenol,PAINS_Filter_more150_azo_A(324)
719	201	726503	65	726503_41	1	0	0	Intermediate	Low_Risk_halogenure,PAINS_Filter_more150_mannich_A(296)
720	253	883460	65	883460_45	1	0	0	Intermediate	Low_Risk_nitro,PAINS_Filter_more150_anil_di_alk_B_ter(251)
721	61	93572	64	93572_58	1	0	0	Intermediate	Low_Risk_azo,PAINS_Filter_more150_azo_A(324)
722	187	678099	64	678099_62	1	0	0	Intermediate	Low_Risk_halogenure,PAINS_Filter_more150_mannich_A(296)
723	835	12005023	64	12005023_76	1	0	0	Intermediate	Low_Risk_thioketone,PAINS_Filter_more150_ene_rhod_A(235)
724	190	690911	63	690911_84	1	0	0	Intermediate	PAINS_Filter_more150_quinone_A_ter(370)
725	723	5953984	63	5953984_97	1	0	0	Intermediate	Low_Risk_phenol,Low_Risk_thioketone,PAINS_Filter_more150_ene_rhod_A(235)
726	727	6001017	63	6001017_99	1	0	0	Intermediate	Low_Risk_thiophene,PAINS_Filter_more150_ene_five_het_A(201)
727	26	6825	62	6825_6	1	0	0	Intermediate	Low_Risk_azo,PAINS_Filter_more150_azo_A(324)
728	290	1093278	62	1093278_11	1	0	0	Intermediate	Low_Risk_halogenure,PAINS_Filter_more150_mannich_A(296)
729	551	3241163	61	3241163_29	1	0	0	Intermediate	PAINS_Filter_more150_anil_di_alk_A(478)
730	413	2188632	60	2188632_52	1	0	0	Intermediate	Low_Risk_enamine,PAINS_Filter_more150_anil_di_alk_A(478)
731	725	5994065	60	5994065_56	1	0	0	Intermediate	Low_Risk_thioketone,PAINS_Filter_more150_ene_rhod_A(235)
732	235	801271	58	801271_89	1	0	0	Intermediate	Low_Risk_thioketone,PAINS_Filter_more150_anil_di_alk_A(478)
733	404	2135723	58	2135723_93	1	0	0	Intermediate	PAINS_Filter_more150_anil_di_alk_B_bis(251)
734	544	3238417	58	3238417_96	1	0	0	Intermediate	PAINS_Filter_more150_mannich_A(296)
735	54	72652	57	72652_8	1	0	0	Intermediate
736	539	3236321	57	3236321_18	1	0	0	Intermediate
737	747	6387158	57	6387158_22	1	0	0	Intermediate
738	893	16195500	57	16195500_31	1	0	0	Intermediate
739	553	3242810	56	3242810_52	1	0	0	Intermediate
740	666	5508807	56	5508807_55	1	0	0	Intermediate
741	184	672376	55	672376_75	1	0	0	Intermediate
742	397	2044775	55	2044775_79	1	0	0	Intermediate
743	965	135455077	55	135455077_92	1	0	0	Intermediate
744	988	135517024	55	135517024_94	1	0	0	Intermediate
745	384	1918388	54	1918388_4	1	0	0	Intermediate	PAINS_Filter_more150_ene_six_het_A(483)
746	702	5756549	54	5756549_18	1	0	0	Intermediate	Low_Risk_thioketone,PAINS_Filter_more150_ene_rhod_A(235)
747	791	9549698	54	9549698_21	1	0	0	Intermediate	PAINS_Filter_more150_ene_five_het_A(201)
748	913	16682403	54	16682403_27	1	0	0	Intermediate	Low_Risk_anthracene,PAINS_Filter_more150_quinone_A_ter(370)
749	513	2998355	53	2998355_50	1	0	0	Intermediate	PAINS_Filter_more150_mannich_A(296)
750	657	5400800	53	5400800_57	1	0	0	Intermediate	Low_Risk_thioketone,PAINS_Filter_more150_anil_di_alk_B(251)
751	722	5952293	53	5952293_59	1	0	0	Intermediate	Low_Risk_thioketone,PAINS_Filter_more150_ene_rhod_A(235)
752	738	6241261	53	6241261_60	1	0	0	Intermediate	Low_Risk_phenol,Low_Risk_thioketone,PAINS_Filter_more150_ene_rhod_A(235)
753	87	282274	52	282274_73	1	0	0	Intermediate	Low_Risk_halogenure,Low_Risk_azo,Low_Risk_nitro,PAINS_Filter_more150_azo_A(324)
754	128	651422	52	651422_75	1	0	0	Intermediate	PAINS_Filter_more150_anil_di_alk_D(198)
755	309	1263653	52	1263653_89	1	0	0	Intermediate	Low_Risk_halogenure,Low_Risk_halogenure_F,PAINS_Filter_more150_mannich_A(296)
756	430	2275810	52	2275810_96	1	0	0	Intermediate	PAINS_Filter_more150_ene_six_het_A(483)
757	538	3236301	52	3236301_2	1	0	0	Intermediate	PAINS_Filter_more150_quinone_A_ter(370)
758	667	5513575	52	5513575_9	1	0	0	Intermediate	PAINS_Filter_more150_ene_six_het_A_bis(483)
759	892	16195408	52	16195408_17	1	0	0	Intermediate	Low_Risk_halogenure,Low_Risk_thioketone,PAINS_Filter_more150_ene_rhod_A(235)
760	930	24761624	52	24761624_19	1	0	0	Intermediate	Low_Risk_halogenure,Low_Risk_nitro,Low_Risk_thioketone,PAINS_Filter_more150_ene_rhod_A(235)
761	958	135439902	52	135439902_22	1	0	0	Intermediate	Low_Risk_halogenure,Low_Risk_azo,Low_Risk_hydrazone,PAINS_Filter_more150_azo_A(324)
762	241	832284	51	832284_47	1	0	0	Intermediate	Low_Risk_nitro,PAINS_Filter_more150_anil_di_alk_A(478)
763	298	1202405	51	1202405_50	1	0	0	Intermediate	Low_Risk_thioketone,PAINS_Filter_more150_ene_rhod_A(235)
764	362	1619531	51	1619531_52	1	0	0	Intermediate	Low_Risk_nitro,PAINS_Filter_more150_ene_five_het_A(201)
765	378	1895189	51	1895189_54	1	0	0	Intermediate	Low_Risk_halogenure,PAINS_Filter_more150_ene_six_het_A(483)
766	439	2321190	51	2321190_59	1	0	0	Intermediate	Low_Risk_halogenure,Low_Risk_halogenure_F,Low_Risk_thioketone,PAINS_Filter_more150_ene_rhod_A(235)
767	552	3242434	51	3242434_66	1	0	0	Intermediate	PAINS_Filter_more150_mannich_A(296)
768	721	5922856	51	5922856_73	1	0	0	Intermediate	Low_Risk_thioketone,PAINS_Filter_more150_ene_rhod_A(235)
769	739	6258408	51	6258408_74	1	0	0	Intermediate	PAINS_Filter_more150_ene_five_het_A(201)
770	777	7341556	51	7341556_77	1	0	0	Intermediate	Low_Risk_thioketone,PAINS_Filter_more150_ene_six_het_A(483)
771	792	9550113	51	9550113_78	1	0	0	Intermediate	PAINS_Filter_more150_ene_six_het_A_bis(483)
772	485	2876959	50	2876959_7	1	0	0	Intermediate	PAINS_Filter_more150_mannich_A(296)
773	614	5210304	50	5210304_11	1	0	0	Intermediate	Low_Risk_azo,PAINS_Filter_more150_azo_A(324)
774	115	630034	49	630034_41	1	0	0	Intermediate	PAINS_Filter_more150_mannich_A(296)
775	390	1976446	49	1976446_57	1	0	0	Intermediate	PAINS_Filter_more150_ene_six_het_A_bis(483)
776	391	1980018	49	1980018_58	1	0	0	Intermediate	Low_Risk_enamine,PAINS_Filter_more150_anil_di_alk_A(478)
777	412	2185976	49	2185976_60	1	0	0	Intermediate	Low_Risk_thioketone,PAINS_Filter_more150_anil_di_alk_B(251)
778	602	4432459	49	4432459_71	1	0	0	Intermediate	Low_Risk_azo,PAINS_Filter_more150_azo_A(324)
779	625	5290648	49	5290648_75	1	0	0	Intermediate	Low_Risk_thioketone,PAINS_Filter_more150_ene_rhod_A(235)
780	789	9549549	49	9549549_83	1	0	0	Intermediate	PAINS_Filter_more150_indol_3yl_alk(461)
781	794	9550331	49	9550331_84	1	0	0	Intermediate	Low_Risk_halogenure,PAINS_Filter_more150_ene_five_het_A(201)
782	21	6320	48	6320_6	1	0	0	Intermediate	Low_Risk_azo,Low_Risk_nitro,PAINS_Filter_more150_azo_A(324)
783	357	1494229	48	1494229_26	1	0	0	Intermediate	Low_Risk_thioketone,Low_Risk_thiophene,PAINS_Filter_more150_ene_six_het_A(483)
784	394	2012945	48	2012945_29	1	0	0	Intermediate	Low_Risk_thioketone,PAINS_Filter_more150_ene_rhod_A(235)
785	440	2323124	48	2323124_35	1	0	0	Intermediate	Low_Risk_halogenure_F,PAINS_Filter_more150_hzone_phenol_A_bis(479)
786	522	3103803	48	3103803_39	1	0	0	Intermediate	PAINS_Filter_more150_indol_3yl_alk(461)
787	695	5733602	48	5733602_50	1	0	0	Intermediate	Low_Risk_halogenure,PAINS_Filter_more150_ene_five_het_A(201)
788	918	18774024	48	18774024_61	1	0	0	Intermediate	Low_Risk_nitro,Low_Risk_thioketone,PAINS_Filter_more150_ene_rhod_A(235)
789	320	1335166	47	1335166_95	1	0	0	Intermediate	Low_Risk_nitro,PAINS_Filter_more150_ene_six_het_A(483)
790	549	3240372	47	3240372_12	1	0	0	Intermediate	PAINS_Filter_more150_hzone_phenol_A_bis(479)
791	658	5415878	47	5415878_22	1	0	0	Intermediate	Low_Risk_thioketone,PAINS_Filter_more150_anil_di_alk_B(251)
792	699	5737730	47	5737730_23	1	0	0	Intermediate	Low_Risk_halogenure,PAINS_Filter_more150_ene_five_het_A(201)
793	897	16196135	47	16196135_32	1	0	0	Intermediate	PAINS_Filter_more150_anil_di_alk_A(478)
794	43	60699	46	60699_41	1	0	0	Intermediate	PAINS_Filter_more150_mannich_A(296)
795	414	2191297	46	2191297_63	1	0	0	Intermediate	Low_Risk_halo_alkene,Low_Risk_nitro,Low_Risk_thioketone,PAINS_Filter_more150_ene_rhod_A(235)
796	547	3239318	46	3239318_80	1	0	0	Intermediate	PAINS_Filter_more150_anil_di_alk_A(478)
797	679	5690151	46	5690151_89	1	0	0	Intermediate	Low_Risk_halogenure,PAINS_Filter_more150_imine_one_A(321)
798	834	12004907	46	12004907_95	1	0	0	Intermediate	Low_Risk_thioketone,PAINS_Filter_more150_ene_rhod_A(235)
799	869	16188836	46	16188836_100	1	0	0	Intermediate	Low_Risk_halogenure,PAINS_Filter_more150_ene_five_het_A(201)
800	502	2944643	66	2944643_33	1	0	0	Rejected	Aggregator_3993_4237,Low_Risk_halogenure,PAINS_Filter_more150_anil_di_alk_A(478)
801	306	1254872	62	1254872_12	1	0	0	Rejected	Aggregator_3993_4237,Low_Risk_halogenure,PAINS_Filter_more150_anil_di_alk_A(478)
802	964	135449555	57	135449555_32	1	0	0	Rejected
803	428	2238454	52	2238454_95	1	0	0	Rejected	Aggregator_3993_4237,Low_Risk_halogenure,PAINS_Filter_more150_anil_di_alk_A(478)
804	6	2794	51	2794_30	1	0	0	Rejected	Frequent_Hitter_Clofazimine,Low_Risk_halogenure,Low_Risk_anthracene,PAINS_Filter_more150_quinone_A_ter(370)
805	1007	135747342	49	135747342_4	1	0	0	Rejected	Low_Risk_azo,Low_Risk_hydrazone,High_Risk_ortho_aminophenol,Low_Risk_ortho_hydroxyanilines,Low_Risk_phenol,PAINS_Filter_more150_azo_A(324)
806	78	254021	147	254021_4	1	0	1	Intermediate	PAINS_Filter_more150_imine_one_A(321),PAINS_Filter_less15_quinone_D(2)
807	25	6763	131	6763_9	1	0	1	Intermediate	PAINS_Filter_more150_imine_one_A(321),PAINS_Filter_less15_quinone_D(2)
808	146	659226	116	659226_14	1	0	1	Intermediate	Low_Risk_halogenure,PAINS_Filter_more150_quinone_A_ter(370),PAINS_Filter_less15_quinone_B(5)
809	585	3816369	94	3816369_52	1	0	1	Intermediate	PAINS_Filter_more150_imine_one_A(321),PAINS_Filter_less15_quinone_D(2)
810	785	9549141	92	9549141_58	1	0	1	Intermediate	PAINS_Filter_more150_imine_one_A(321),PAINS_Filter_less15_quinone_D(2)
811	575	3696529	80	3696529_5	1	0	1	Intermediate	PAINS_Filter_more150_imine_one_A(321),PAINS_Filter_less15_quinone_D(2)
812	219	774975	78	774975_14	1	0	1	Intermediate	PAINS_Filter_more150_quinone_A_ter(370),PAINS_Filter_less15_quinone_B(5)
813	521	3101746	70	3101746_87	1	0	1	Intermediate	PAINS_Filter_more150_imine_one_A(321),PAINS_Filter_less15_quinone_D(2)
814	379	1895639	68	1895639_3	1	0	1	Intermediate	PAINS_Filter_more150_imine_one_A(321),PAINS_Filter_less15_quinone_D(2)
815	366	1736294	66	1736294_31	1	0	1	Intermediate	PAINS_Filter_more150_imine_one_A(321),PAINS_Filter_less15_quinone_D(2)
816	86	272567	62	272567_7	1	0	1	Intermediate	PAINS_Filter_more150_imine_one_A(321),PAINS_Filter_less15_quinone_D(2)
817	222	776372	56	776372_45	1	0	1	Intermediate
818	85	272529	55	272529_70	1	0	1	Intermediate
819	221	776370	54	776370_1	1	0	1	Intermediate	PAINS_Filter_more150_quinone_A_ter(370),PAINS_Filter_less15_quinone_B(5)
820	65	109673	53	109673_30	1	0	1	Intermediate	PAINS_Filter_more150_anil_di_alk_A(478),PAINS_Filter_less15_pyrrole_G(4)
821	69	164676	49	164676_38	1	0	1	Intermediate	PAINS_Filter_more150_imine_one_A(321),PAINS_Filter_less15_quinone_D(2)
822	388	1945566	49	1945566_55	1	0	1	Intermediate	PAINS_Filter_more150_ene_six_het_A_bis(483),PAINS_Filter_less15_het_thio_N_5A_bis(3)
823	887	16193843	49	16193843_91	1	0	1	Intermediate	PAINS_Filter_more150_ene_six_het_A_bis(483),PAINS_Filter_less15_het_thio_N_5A_bis(3)
824	519	3095209	48	3095209_38	1	0	1	Intermediate	PAINS_Filter_more150_imine_one_A(321),PAINS_Filter_less15_quinone_D(2)
825	837	12005214	48	12005214_59	1	0	1	Intermediate	PAINS_Filter_more150_ene_six_het_A_bis(483),PAINS_Filter_less15_het_thio_N_5A_bis(3)
826	367	1736341	47	1736341_99	1	0	1	Intermediate	PAINS_Filter_more150_imine_one_A(321),PAINS_Filter_less15_quinone_D(2)
827	185	672470	46	672470_52	1	0	1	Intermediate	PAINS_Filter_more150_quinone_A_ter(370),PAINS_Filter_less15_quinone_B(5)
828	368	1736381	46	1736381_61	1	0	1	Intermediate	Low_Risk_halogenure,PAINS_Filter_more150_imine_one_A(321),PAINS_Filter_less15_quinone_D(2)
829	431	2287238	46	2287238_66	1	0	1	Intermediate	Low_Risk_halogenure,Low_Risk_thioketone,PAINS_Filter_more150_ene_rhod_A(235),PAINS_Filter_less15_ene_rhod_G(7)
830	380	1895705	67	1895705_16	1	0	1	Rejected	High_Risk_ortho_aminophenol,Low_Risk_ortho_hydroxyanilines,Low_Risk_phenol,PAINS_Filter_more150_imine_one_A(321),PAINS_Filter_less15_quinone_D(2)
831	57	76915	48	76915_11	1	0	1	Rejected	High_Risk_orthoquinone,PAINS_Filter_more150_imine_one_A(321),PAINS_Filter_less15_quinone_D(2)
832	992	135519896	48	135519896_69	1	1	0	Intermediate	Low_Risk_halogenure_F,Low_Risk_catechol,PAINS_Filter_more150_hzone_phenol_B(215),PAINS_Filter_less150_catechol_A(92)
833	266	937977	47	937977_90	1	1	0	Intermediate	Low_Risk_catechol,PAINS_Filter_more150_hzone_phenol_B(215),PAINS_Filter_less150_catechol_A(92)
834	160	662647	46	662647_47	1	1	0	Intermediate	Low_Risk_catechol,PAINS_Filter_more150_hzone_phenol_B(215),PAINS_Filter_less150_catechol_A(92)
835	38	26964	53	26964_29	1	1	0	Rejected	Frequent_Hitter_Benserazide,High_Risk_catechol,High_Risk_heteroatom_heteroatom_N_N,Low_Risk_hydrazide,PAINS_Filter_more150_mannich_A(296),PAINS_Filter_less150_catechol_A(92)
836	746	6379939	53	6379939_62	1	1	0	Rejected	Low_Risk_hydrazone,High_Risk_imine_C,Low_Risk_nitro,PAINS_Filter_more150_imine_one_A(321),PAINS_Filter_less150_cyano_imine_A(37)
837	973	135479630	51	135479630_90	1	1	0	Rejected	High_Risk_catechol,Low_Risk_hydrazone,PAINS_Filter_more150_hzone_phenol_B(215),PAINS_Filter_less150_catechol_A(92)
838	663	5435067	50	5435067_14	1	1	0	Rejected	Low_Risk_halogenure,Low_Risk_hydrazone,High_Risk_imine_C,Low_Risk_nitro,PAINS_Filter_more150_imine_one_A(321),PAINS_Filter_less150_cyano_imine_A(37)
839	449	2377519	46	2377519_68	1	1	0	Rejected	High_Risk_aliphatic_ketone,PAINS_Filter_more150_anil_di_alk_B_ter(251),PAINS_Filter_less150_ene_five_het_B_bis(90)
840	148	659413	105	659413_29	1	1	1	Intermediate	PAINS_Filter_more150_quinone_A_ter(370),PAINS_Filter_less150_anthranil_one_A(38),PAINS_Filter_less15_quinone_B(5)
841	220	776361	103	776361_37	1	1	1	Intermediate	PAINS_Filter_more150_quinone_A_ter(370),PAINS_Filter_less150_anthranil_one_A(38),PAINS_Filter_less15_quinone_B(5)
842	165	663844	99	663844_42	1	1	1	Intermediate	Low_Risk_imidazole,PAINS_Filter_more150_quinone_A_ter(370),PAINS_Filter_less150_anthranil_one_A(38),PAINS_Filter_less15_quinone_B(5)
843	560	3245701	64	3245701_72	1	1	1	Intermediate	PAINS_Filter_more150_quinone_A_ter(370),PAINS_Filter_less150_anthranil_one_A(38),PAINS_Filter_less15_quinone_B(5)
844	548	3239469	51	3239469_65	1	1	1	Intermediate	PAINS_Filter_more150_quinone_A_ter(370),PAINS_Filter_less150_anthranil_one_A(38),PAINS_Filter_less15_quinone_B(5)
845	932	24789635	49	24789635_98	1	1	1	Intermediate	PAINS_Filter_more150_quinone_A_ter(370),PAINS_Filter_less150_anthranil_one_A(38),PAINS_Filter_less15_quinone_B(5)
846	877	16192912	50	16192912_25	1	2	0	Intermediate	Low_Risk_thiophene,PAINS_Filter_more150_quinone_A_ter(370),PAINS_Filter_less150_dyes3A_bis(19),PAINS_Filter_less150_het_pyridiniums_A(39)
847	662	5433262	114	5433262_15	2	0	0	Intermediate	PAINS_Filter_more150_quinone_A(370),PAINS_Filter_more150_quinone_A_ter(370)
848	711	5791766	113	5791766_17	2	0	0	Intermediate	PAINS_Filter_more150_quinone_A(370),PAINS_Filter_more150_quinone_A_ter(370)
849	813	11834461	112	11834461_18	2	0	0	Intermediate	Low_Risk_halogenure,Low_Risk_thiophene,PAINS_Filter_more150_quinone_A(370),PAINS_Filter_more150_quinone_A_ter(370)
850	896	16195997	108	16195997_23	2	0	0	Intermediate	PAINS_Filter_more150_anil_di_alk_B(251),PAINS_Filter_more150_anil_di_alk_B_ter(251)
851	790	9549688	106	9549688_26	2	0	0	Intermediate	Low_Risk_thiophene,PAINS_Filter_more150_quinone_A(370),PAINS_Filter_more150_quinone_A_ter(370)
852	712	5791769	105	5791769_30	2	0	0	Intermediate	PAINS_Filter_more150_quinone_A(370),PAINS_Filter_more150_quinone_A_ter(370)
853	62	94381	103	94381_35	2	0	0	Intermediate	Low_Risk_coumarines,PAINS_Filter_more150_anil_di_alk_B_bis(251),PAINS_Filter_more150_anil_di_alk_B_ter(251)
854	814	11834470	99	11834470_43	2	0	0	Intermediate	Low_Risk_thiophene,PAINS_Filter_more150_quinone_A(370),PAINS_Filter_more150_quinone_A_ter(370)
855	669	5547949	89	5547949_70	2	0	0	Intermediate	PAINS_Filter_more150_quinone_A(370),PAINS_Filter_more150_quinone_A_ter(370)
856	796	9550941	88	9550941_73	2	0	0	Intermediate	Low_Risk_thiophene,PAINS_Filter_more150_quinone_A(370),PAINS_Filter_more150_quinone_A_ter(370)
857	675	5663704	84	5663704_83	2	0	0	Intermediate	PAINS_Filter_more150_quinone_A(370),PAINS_Filter_more150_quinone_A_ter(370)
858	676	5676317	83	5676317_89	2	0	0	Intermediate	Low_Risk_thiophene,PAINS_Filter_more150_quinone_A(370),PAINS_Filter_more150_quinone_A_ter(370)
859	213	756377	74	756377_37	2	0	0	Intermediate	Low_Risk_halogenure,Low_Risk_coumarines,PAINS_Filter_more150_anil_di_alk_B_bis(251),PAINS_Filter_more150_anil_di_alk_B_ter(251)
860	709	5777448	74	5777448_41	2	0	0	Intermediate	PAINS_Filter_more150_quinone_A(370),PAINS_Filter_more150_quinone_A_ter(370)
861	124	648878	73	648878_44	2	0	0	Intermediate	Low_Risk_halogenure,Low_Risk_coumarines,PAINS_Filter_more150_anil_di_alk_B_bis(251),PAINS_Filter_more150_anil_di_alk_B_ter(251)
862	619	5281952	72	5281952_61	2	0	0	Intermediate	PAINS_Filter_more150_anil_di_alk_B(251),PAINS_Filter_more150_anil_di_alk_B_ter(251)
863	713	5791841	71	5791841_77	2	0	0	Intermediate	PAINS_Filter_more150_quinone_A(370),PAINS_Filter_more150_quinone_A_ter(370)
864	33	16955	66	16955_23	2	0	0	Intermediate	PAINS_Filter_more150_anil_di_alk_B(251),PAINS_Filter_more150_anil_di_alk_B_ter(251)
865	672	5601088	66	5601088_36	2	0	0	Intermediate	PAINS_Filter_more150_quinone_A(370),PAINS_Filter_more150_quinone_A_ter(370)
866	730	6023694	66	6023694_37	2	0	0	Intermediate	Low_Risk_halogenure_F,PAINS_Filter_more150_quinone_A(370),PAINS_Filter_more150_quinone_A_ter(370)
867	674	5654285	64	5654285_74	2	0	0	Intermediate	PAINS_Filter_more150_quinone_A(370),PAINS_Filter_more150_quinone_A_ter(370)
868	554	3243384	63	3243384_92	2	0	0	Intermediate	Low_Risk_coumarines,PAINS_Filter_more150_anil_di_alk_B_bis(251),PAINS_Filter_more150_anil_di_alk_B_ter(251)
869	726	5998602	63	5998602_98	2	0	0	Intermediate	PAINS_Filter_more150_quinone_A(370),PAINS_Filter_more150_quinone_A_ter(370)
870	717	5902515	61	5902515_33	2	0	0	Intermediate	Low_Risk_thiophene,PAINS_Filter_more150_quinone_A(370),PAINS_Filter_more150_quinone_A_ter(370)
871	733	6035171	59	6035171_80	2	0	0	Intermediate	PAINS_Filter_more150_quinone_A(370),PAINS_Filter_more150_quinone_A_ter(370)
872	802	9609431	58	9609431_1	2	0	0	Intermediate
873	729	6023693	57	6023693_20	2	0	0	Intermediate
874	63	100335	56	100335_37	2	0	0	Intermediate
875	710	5789769	56	5789769_58	2	0	0	Intermediate
876	732	6032979	56	6032979_60	2	0	0	Intermediate
877	652	5378081	54	5378081_13	2	0	0	Intermediate	PAINS_Filter_more150_anil_di_alk_B(251),PAINS_Filter_more150_anil_di_alk_B_ter(251)
878	673	5650290	54	5650290_16	2	0	0	Intermediate	PAINS_Filter_more150_quinone_A(370),PAINS_Filter_more150_quinone_A_ter(370)
879	646	5346216	53	5346216_56	2	0	0	Intermediate	Low_Risk_halogenure,PAINS_Filter_more150_anil_di_alk_B(251),PAINS_Filter_more150_anil_di_alk_B_ter(251)
880	944	135401264	53	135401264_69	2	0	0	Intermediate	Low_Risk_phenol,Low_Risk_thiophene,PAINS_Filter_more150_hzone_phenol_A(479),PAINS_Filter_more150_hzone_phenol_A_bis(479)
881	100	407401	52	407401_74	2	0	0	Intermediate	PAINS_Filter_more150_anil_di_alk_B(251),PAINS_Filter_more150_anil_di_alk_B_ter(251)
882	421	2221133	51	2221133_56	2	0	0	Intermediate	PAINS_Filter_more150_quinone_A(370),PAINS_Filter_more150_quinone_A_ter(370)
883	653	5379238	50	5379238_12	2	0	0	Intermediate	Low_Risk_halogenure,PAINS_Filter_more150_anil_di_alk_B(251),PAINS_Filter_more150_anil_di_alk_B_ter(251)
884	716	5824720	50	5824720_15	2	0	0	Intermediate	PAINS_Filter_more150_quinone_A(370),PAINS_Filter_more150_quinone_A_ter(370)
885	389	1973785	49	1973785_56	2	0	0	Intermediate	Low_Risk_coumarines,PAINS_Filter_more150_anil_di_alk_B_bis(251),PAINS_Filter_more150_anil_di_alk_B_ter(251)
886	651	5375781	49	5375781_79	2	0	0	Intermediate	Low_Risk_nitro,PAINS_Filter_more150_anil_di_alk_B(251),PAINS_Filter_more150_anil_di_alk_B_ter(251)
887	689	5721990	49	5721990_80	2	0	0	Intermediate	PAINS_Filter_more150_anil_di_alk_B(251),PAINS_Filter_more150_anil_di_alk_B_ter(251)
888	929	24761551	48	24761551_63	2	0	0	Intermediate	PAINS_Filter_more150_anil_di_alk_B(251),PAINS_Filter_more150_anil_di_alk_B_ter(251)
889	372	1803281	47	1803281_100	2	0	0	Intermediate	Low_Risk_thioketone,PAINS_Filter_more150_anil_di_alk_B(251),PAINS_Filter_more150_anil_di_alk_B_ter(251)
890	639	5333955	47	5333955_20	2	0	0	Intermediate	Low_Risk_4_vinyl_pyridine,PAINS_Filter_more150_anil_di_alk_B(251),PAINS_Filter_more150_anil_di_alk_B_ter(251)
891	101	443939	140	443939_5	2	0	0	Rejected	High_Risk_para_hydroquinone,High_Risk_quinone,PAINS_Filter_more150_quinone_A(370),PAINS_Filter_more150_quinone_A_ter(370)
892	82	262093	106	262093_25	2	0	0	Rejected	High_Risk_quinone,PAINS_Filter_more150_quinone_A(370),PAINS_Filter_more150_quinone_A_ter(370)
893	44	62770	96	62770_48	2	0	0	Rejected	High_Risk_para_hydroquinone,High_Risk_quinone,PAINS_Filter_more150_quinone_A(370),PAINS_Filter_more150_quinone_A_ter(370)
894	677	5680788	93	5680788_55	2	0	0	Rejected	High_Risk_para_aminophenol,Low_Risk_para_hydroxyanilines,Low_Risk_phenol,Low_Risk_thiophene,PAINS_Filter_more150_quinone_A(370),PAINS_Filter_more150_quinone_A_ter(370)
895	18	5298	81	5298_97	2	0	0	Rejected	High_Risk_quinone,PAINS_Filter_more150_quinone_A(370),PAINS_Filter_more150_quinone_A_ter(370)
896	331	1405137	77	1405137_19	2	0	0	Rejected	High_Risk_quinone,PAINS_Filter_more150_quinone_A(370),PAINS_Filter_more150_quinone_A_ter(370)
897	921	22829045	77	22829045_25	2	0	0	Rejected	High_Risk_para_aminophenol,Low_Risk_para_hydroxyanilines,Low_Risk_phenol,PAINS_Filter_more150_quinone_A(370),PAINS_Filter_more150_quinone_A_ter(370)
898	562	3339005	72	3339005_60	2	0	0	Rejected	Low_Risk_halogenure_F,High_Risk_quinone,PAINS_Filter_more150_quinone_A(370),PAINS_Filter_more150_quinone_A_ter(370)
899	857	15945619	72	15945619_64	2	0	0	Rejected	Low_Risk_halogenure,High_Risk_quinone,PAINS_Filter_more150_quinone_A(370),PAINS_Filter_more150_quinone_A_ter(370)
900	287	1072148	66	1072148_27	2	0	0	Rejected	Low_Risk_halogenure,High_Risk_quinone,PAINS_Filter_more150_quinone_A(370),PAINS_Filter_more150_quinone_A_ter(370)
901	301	1207959	65	1207959_47	2	0	0	Rejected	Low_Risk_halogenure_F,High_Risk_quinone,PAINS_Filter_more150_quinone_A(370),PAINS_Filter_more150_quinone_A_ter(370)
902	325	1368249	65	1368249_48	2	0	0	Rejected	Low_Risk_halogenure_F,High_Risk_quinone,PAINS_Filter_more150_quinone_A(370),PAINS_Filter_more150_quinone_A_ter(370)
903	640	5334290	63	5334290_95	2	0	0	Rejected	High_Risk_michael_acceptors,PAINS_Filter_more150_anil_di_alk_B(251),PAINS_Filter_more150_anil_di_alk_B_ter(251)
904	112	608257	62	608257_9	2	0	0	Rejected	High_Risk_aldehyde,High_Risk_quinone,PAINS_Filter_more150_quinone_A(370),PAINS_Filter_more150_quinone_A_ter(370)
905	580	3793001	61	3793001_31	2	0	0	Rejected	Low_Risk_halogenure_F,High_Risk_quinone,PAINS_Filter_more150_quinone_A(370),PAINS_Filter_more150_quinone_A_ter(370)
906	902	16196356	61	16196356_37	2	0	0	Rejected	High_Risk_michael_acceptors,PAINS_Filter_more150_anil_di_alk_B(251),PAINS_Filter_more150_anil_di_alk_B_ter(251)
907	920	22524940	60	22524940_61	2	0	0	Rejected	High_Risk_para_aminophenol,Low_Risk_para_hydroxyanilines,Low_Risk_phenol,PAINS_Filter_more150_quinone_A(370),PAINS_Filter_more150_quinone_A_ter(370)
908	904	16211935	59	16211935_84	2	0	0	Rejected	High_Risk_para_hydroquinone,High_Risk_quinone,PAINS_Filter_more150_quinone_A(370),PAINS_Filter_more150_quinone_A_ter(370)
909	492	2914378	57	2914378_17	2	0	0	Rejected
910	480	2841621	56	2841621_49	2	0	0	Rejected
911	706	5763546	56	5763546_57	2	0	0	Rejected
912	40	40586	55	40586_68	2	0	0	Rejected
913	98	378196	55	378196_71	2	0	0	Rejected
914	212	755636	54	755636_100	2	0	0	Rejected
915	638	5333607	54	5333607_11	2	0	0	Rejected	Low_Risk_halogenure,High_Risk_michael_acceptors,PAINS_Filter_more150_anil_di_alk_B(251),PAINS_Filter_more150_anil_di_alk_B_ter(251)
916	807	9916275	54	9916275_24	2	0	0	Rejected	Low_Risk_anthracene,Low_Risk_sulfonic_acid,High_Risk_sulfonic_acid_ester,PAINS_Filter_more150_anil_di_alk_B_bis(251),PAINS_Filter_more150_anil_di_alk_B_ter(251)
917	95	369538	53	369538_33	2	0	0	Rejected	High_Risk_quinone,PAINS_Filter_more150_quinone_A(370),PAINS_Filter_more150_quinone_A_ter(370)
918	46	65348	52	65348_70	2	0	0	Rejected	High_Risk_para_hydroquinone,High_Risk_quinone,PAINS_Filter_more150_quinone_A(370),PAINS_Filter_more150_quinone_A_ter(370)
919	285	1046630	52	1046630_85	2	0	0	Rejected	Low_Risk_halogenure_F,High_Risk_quinone,PAINS_Filter_more150_quinone_A(370),PAINS_Filter_more150_quinone_A_ter(370)
920	407	2142309	52	2142309_94	2	0	0	Rejected	High_Risk_quinone,PAINS_Filter_more150_quinone_A(370),PAINS_Filter_more150_quinone_A_ter(370)
921	690	5722655	52	5722655_10	2	0	0	Rejected	High_Risk_michael_acceptors,PAINS_Filter_more150_anil_di_alk_B(251),PAINS_Filter_more150_anil_di_alk_B_ter(251)
922	286	1068432	50	1068432_100	2	0	0	Rejected	High_Risk_quinone,PAINS_Filter_more150_quinone_A(370),PAINS_Filter_more150_quinone_A_ter(370)
923	29	10168	49	10168_37	2	0	0	Rejected	High_Risk_quinone,PAINS_Filter_more150_quinone_A(370),PAINS_Filter_more150_quinone_A_ter(370)
924	329	1388836	49	1388836_48	2	0	0	Rejected	High_Risk_quinone,PAINS_Filter_more150_quinone_A(370),PAINS_Filter_more150_quinone_A_ter(370)
925	644	5341375	49	5341375_78	2	0	0	Rejected	Low_Risk_phenol,High_Risk_quinone,PAINS_Filter_more150_quinone_A(370),PAINS_Filter_more150_quinone_A_ter(370)
926	406	2142305	48	2142305_33	2	0	0	Rejected	High_Risk_quinone,PAINS_Filter_more150_quinone_A(370),PAINS_Filter_more150_quinone_A_ter(370)
927	604	4654931	48	4654931_42	2	0	0	Rejected	High_Risk_quinone,PAINS_Filter_more150_quinone_A(370),PAINS_Filter_more150_quinone_A_ter(370)
928	97	377971	47	377971_78	2	0	0	Rejected	Low_Risk_halogenure,High_Risk_para_hydroquinone,High_Risk_quinone,PAINS_Filter_more150_quinone_A(370),PAINS_Filter_more150_quinone_A_ter(370)
929	228	790561	47	790561_87	2	0	0	Rejected	High_Risk_quinone,PAINS_Filter_more150_quinone_A(370),PAINS_Filter_more150_quinone_A_ter(370)
930	479	2841620	47	2841620_8	2	0	0	Rejected	High_Risk_quinone,PAINS_Filter_more150_quinone_A(370),PAINS_Filter_more150_quinone_A_ter(370)
931	483	2850825	47	2850825_10	2	0	0	Rejected	High_Risk_meta_aminophenol,Low_Risk_phenol,High_Risk_quinone,PAINS_Filter_more150_quinone_A(370),PAINS_Filter_more150_quinone_A_ter(370)
932	563	3342467	47	3342467_13	2	0	0	Rejected	High_Risk_quinone,PAINS_Filter_more150_quinone_A(370),PAINS_Filter_more150_quinone_A_ter(370)
933	587	3841172	47	3841172_15	2	0	0	Rejected	High_Risk_quinone,PAINS_Filter_more150_quinone_A(370),PAINS_Filter_more150_quinone_A_ter(370)
934	484	2870836	46	2870836_71	2	0	0	Rejected	High_Risk_quinone,PAINS_Filter_more150_quinone_A(370),PAINS_Filter_more150_quinone_A_ter(370)
935	84	271296	53	271296_31	2	0	1	Rejected	High_Risk_para_hydroquinone,High_Risk_quinone,PAINS_Filter_more150_quinone_A(370),PAINS_Filter_more150_quinone_A_ter(370),PAINS_Filter_less15_ene_one_D(1)
936	684	5713121	90	5713121_64	2	1	0	Intermediate	PAINS_Filter_more150_anil_di_alk_B(251),PAINS_Filter_more150_anil_di_alk_B_ter(251),PAINS_Filter_less150_het_pyridiniums_A(39)
937	682	5702759	73	5702759_50	2	1	0	Intermediate	PAINS_Filter_more150_anil_di_alk_B(251),PAINS_Filter_more150_anil_di_alk_B_ter(251),PAINS_Filter_less150_het_pyridiniums_A(39)
938	849	12871037	70	12871037_89	2	1	0	Intermediate	Low_Risk_4_vinyl_pyridine,PAINS_Filter_more150_anil_di_alk_B(251),PAINS_Filter_more150_anil_di_alk_B_ter(251),PAINS_Filter_less150_het_pyridiniums_A(39)
939	205	741762	67	741762_13	2	1	0	Intermediate	PAINS_Filter_more150_anil_di_alk_B(251),PAINS_Filter_more150_anil_di_alk_B_ter(251),PAINS_Filter_less150_ene_five_one_A(55)
940	989	135517033	63	135517033_3	2	1	0	Intermediate	Low_Risk_halogenure_F,Low_Risk_hydrazone,PAINS_Filter_more150_hzone_phenol_A(479),PAINS_Filter_more150_hzone_phenol_A_bis(479),PAINS_Filter_less150_hzone_enamin_ter(30)
941	971	135476824	60	135476824_64	2	1	0	Intermediate	Low_Risk_hydrazone,Low_Risk_thiophene,PAINS_Filter_more150_hzone_phenol_A(479),PAINS_Filter_more150_hzone_phenol_A_bis(479),PAINS_Filter_less150_hzone_enamin_ter(30)
942	206	741765	59	741765_70	2	1	0	Intermediate	PAINS_Filter_more150_anil_di_alk_B(251),PAINS_Filter_more150_anil_di_alk_B_ter(251),PAINS_Filter_less150_ene_five_one_A(55)
943	980	135497975	57	135497975_33	2	1	0	Intermediate
944	984	135510946	57	135510946_34	2	1	0	Intermediate
945	976	135490259	55	135490259_93	2	1	0	Intermediate
946	970	135472652	52	135472652_25	2	1	0	Intermediate	Low_Risk_halogenure,Low_Risk_hydrazone,PAINS_Filter_more150_hzone_phenol_A(479),PAINS_Filter_more150_hzone_phenol_A_bis(479),PAINS_Filter_less150_hzone_enamin_ter(30)
947	990	135517162	51	135517162_92	2	1	0	Intermediate	Low_Risk_halogenure,Low_Risk_hydrazone,PAINS_Filter_more150_hzone_phenol_A(479),PAINS_Filter_more150_hzone_phenol_A_bis(479),PAINS_Filter_less150_hzone_enamin_ter(30)
948	982	135504329	50	135504329_32	2	1	0	Intermediate	Low_Risk_hydrazone,Low_Risk_nitro,PAINS_Filter_more150_hzone_phenol_A(479),PAINS_Filter_more150_hzone_phenol_A_bis(479),PAINS_Filter_less150_hzone_enamin_ter(30)
949	994	135521417	50	135521417_33	2	1	0	Intermediate	Low_Risk_hydrazone,PAINS_Filter_more150_hzone_phenol_A(479),PAINS_Filter_more150_hzone_phenol_A_bis(479),PAINS_Filter_less150_hzone_enamin_ter(30)
950	942	86261486	49	86261486_100	2	1	0	Intermediate	Low_Risk_hydrazone,Low_Risk_nitro,Low_Risk_thiophene,PAINS_Filter_more150_hzone_phenol_A(479),PAINS_Filter_more150_hzone_phenol_A_bis(479),PAINS_Filter_less150_hzone_enamin_ter(30)
951	943	135400342	48	135400342_64	2	1	0	Intermediate	Low_Risk_halogenure,Low_Risk_hydrazone,Low_Risk_nitro,PAINS_Filter_more150_hzone_phenol_A(479),PAINS_Filter_more150_hzone_phenol_A_bis(479),PAINS_Filter_less150_hzone_enamin_ter(30)
952	966	135455082	48	135455082_66	2	1	0	Intermediate	Low_Risk_halogenure,Low_Risk_hydrazone,PAINS_Filter_more150_hzone_phenol_A(479),PAINS_Filter_more150_hzone_phenol_A_bis(479),PAINS_Filter_less150_hzone_enamin_ter(30)
953	977	135490278	48	135490278_67	2	1	0	Intermediate	Low_Risk_hydrazone,PAINS_Filter_more150_hzone_phenol_A(479),PAINS_Filter_more150_hzone_phenol_A_bis(479),PAINS_Filter_less150_hzone_enamin_ter(30)
954	997	135521558	47	135521558_40	2	1	0	Intermediate	Low_Risk_halogenure,Low_Risk_hydrazone,PAINS_Filter_more150_hzone_phenol_A(479),PAINS_Filter_more150_hzone_phenol_A_bis(479),PAINS_Filter_less150_hzone_enamin_ter(30)
955	922	23675739	71	23675739_80	2	1	0	Rejected	High_Risk_quinone,Low_Risk_sulfonic_acid,Low_Risk_sulfonic_acid_ester,PAINS_Filter_more150_quinone_A(370),PAINS_Filter_more150_quinone_A_ter(370),PAINS_Filter_less150_anthranil_one_A(38)
956	28	8323	63	8323_79	2	1	0	Rejected	Low_Risk_para_hydroxyanilines,High_Risk_quinone,PAINS_Filter_more150_quinone_A(370),PAINS_Filter_more150_quinone_A_ter(370),PAINS_Filter_less150_anthranil_one_A(38)
957	978	135490280	56	135490280_66	2	1	0	Rejected
958	664	5458171	54	5458171_15	2	1	0	Rejected	High_Risk_para_hydroquinone,High_Risk_quinone,PAINS_Filter_more150_quinone_A(370),PAINS_Filter_more150_quinone_A_ter(370),PAINS_Filter_less150_anthranil_one_A(38)
959	995	135521434	52	135521434_29	2	1	0	Rejected	Low_Risk_hydrazone,High_Risk_meta_aminophenol,PAINS_Filter_more150_hzone_phenol_A(479),PAINS_Filter_more150_hzone_phenol_A_bis(479),PAINS_Filter_less150_hzone_enamin_ter(30)
960	564	3358745	49	3358745_66	2	1	0	Rejected	High_Risk_quinone,PAINS_Filter_more150_quinone_A(370),PAINS_Filter_more150_quinone_A_ter(370),PAINS_Filter_less150_anthranil_one_A(38)
961	13	4212	48	4212_5	2	1	0	Rejected	High_Risk_para_hydroquinone,High_Risk_quinone,PAINS_Filter_more150_quinone_A(370),PAINS_Filter_more150_quinone_A_ter(370),PAINS_Filter_less150_anthranil_one_A(38)
962	22	6683	48	6683_7	2	1	0	Rejected	Low_Risk_catechol,High_Risk_para_hydroquinone,High_Risk_quinone,PAINS_Filter_more150_quinone_A(370),PAINS_Filter_more150_quinone_A_ter(370),PAINS_Filter_less150_catechol_A(92)
963	577	3737083	46	3737083_84	2	1	0	Rejected	High_Risk_quinone,PAINS_Filter_more150_quinone_A(370),PAINS_Filter_more150_quinone_A_ter(370),PAINS_Filter_less150_anthranil_one_A(38)
964	946	135401294	49	135401294_1	2	2	0	Intermediate	Low_Risk_catechol,Low_Risk_hydrazone,PAINS_Filter_more150_hzone_phenol_A(479),PAINS_Filter_more150_hzone_phenol_A_bis(479),PAINS_Filter_less150_catechol_A(92),PAINS_Filter_less150_hzone_enamin_ter(30)
965	996	135521485	47	135521485_39	2	2	0	Intermediate	Low_Risk_catechol,Low_Risk_hydrazone,Low_Risk_thioketone,PAINS_Filter_more150_hzone_phenol_A(479),PAINS_Filter_more150_hzone_phenol_A_bis(479),PAINS_Filter_less150_catechol_A(92),PAINS_Filter_less150_hzone_enamin_ter(30)
966	96	375895	97	375895_44	2	2	0	Rejected	Low_Risk_halogenure,High_Risk_quinone,PAINS_Filter_more150_quinone_A(370),PAINS_Filter_more150_quinone_A_ter(370),PAINS_Filter_less150_ene_one_hal(17),PAINS_Filter_less150_ene_one_hal_bis(17)
967	83	265940	91	265940_59	2	2	0	Rejected	Low_Risk_halogenure,High_Risk_quinone,PAINS_Filter_more150_quinone_A(370),PAINS_Filter_more150_quinone_A_ter(370),PAINS_Filter_less150_ene_one_hal(17),PAINS_Filter_less150_ene_one_hal_bis(17)
968	88	282594	83	282594_87	2	2	0	Rejected	Low_Risk_halogenure,High_Risk_quinone,PAINS_Filter_more150_quinone_A(370),PAINS_Filter_more150_quinone_A_ter(370),PAINS_Filter_less150_ene_one_hal(17),PAINS_Filter_less150_ene_one_hal_bis(17)
969	282	1002248	78	1002248_15	2	2	0	Rejected	Low_Risk_halogenure,High_Risk_quinone,PAINS_Filter_more150_quinone_A(370),PAINS_Filter_more150_quinone_A_ter(370),PAINS_Filter_less150_ene_one_hal(17),PAINS_Filter_less150_ene_one_hal_bis(17)
970	99	406171	75	406171_30	2	2	0	Rejected	Low_Risk_halogenure,High_Risk_quinone,PAINS_Filter_more150_quinone_A(370),PAINS_Filter_more150_quinone_A_ter(370),PAINS_Filter_less150_ene_one_hal(17),PAINS_Filter_less150_ene_one_hal_bis(17)
971	347	1481943	65	1481943_49	2	2	0	Rejected	Low_Risk_halogenure,High_Risk_quinone,PAINS_Filter_more150_quinone_A(370),PAINS_Filter_more150_quinone_A_ter(370),PAINS_Filter_less150_ene_one_hal(17),PAINS_Filter_less150_ene_one_hal_bis(17)
972	90	323616	53	323616_32	2	2	0	Rejected	Low_Risk_halogenure,High_Risk_quinone,PAINS_Filter_more150_quinone_A(370),PAINS_Filter_more150_quinone_A_ter(370),PAINS_Filter_less150_ene_one_hal(17),PAINS_Filter_less150_ene_one_hal_bis(17)
973	283	1002249	53	1002249_41	2	2	0	Rejected	Low_Risk_halogenure,High_Risk_quinone,PAINS_Filter_more150_quinone_A(370),PAINS_Filter_more150_quinone_A_ter(370),PAINS_Filter_less150_ene_one_hal(17),PAINS_Filter_less150_ene_one_hal_bis(17)
974	80	260556	52	260556_72	2	2	0	Rejected	Low_Risk_halogenure,High_Risk_para_aminophenol,Low_Risk_para_hydroxyanilines,Low_Risk_phenol,High_Risk_quinone,PAINS_Filter_more150_quinone_A(370),PAINS_Filter_more150_quinone_A_ter(370),PAINS_Filter_less150_ene_one_hal(17),PAINS_Filter_less150_ene_one_hal_bis(17)
975	381	1897383	50	1897383_3	2	2	0	Rejected	Low_Risk_halogenure,High_Risk_quinone,PAINS_Filter_more150_quinone_A(370),PAINS_Filter_more150_quinone_A_ter(370),PAINS_Filter_less150_ene_one_hal(17),PAINS_Filter_less150_ene_one_hal_bis(17)
976	106	470952	46	470952_43	2	2	0	Rejected	Low_Risk_halogenure,High_Risk_quinone,PAINS_Filter_more150_quinone_A(370),PAINS_Filter_more150_quinone_A_ter(370),PAINS_Filter_less150_ene_one_hal(17),PAINS_Filter_less150_ene_one_hal_bis(17)
977	957	135438812	50	135438812_29	3	0	0	Intermediate	Low_Risk_nitro,Low_Risk_thioketone,PAINS_Filter_more150_ene_rhod_A(235),PAINS_Filter_more150_hzone_phenol_A(479),PAINS_Filter_more150_hzone_phenol_A_bis(479)
978	324	1360413	48	1360413_24	3	0	0	Intermediate	PAINS_Filter_more150_anil_di_alk_B(251),PAINS_Filter_more150_anil_di_alk_B_ter(251),PAINS_Filter_more150_ene_six_het_A(483)
979	960	135443092	52	135443092_23	3	1	0	Intermediate	Low_Risk_hydrazone,Low_Risk_phenol,PAINS_Filter_more150_hzone_phenol_A(479),PAINS_Filter_more150_hzone_phenol_A_bis(479),PAINS_Filter_more150_hzone_phenol_B(215),PAINS_Filter_less150_hzone_enamin_ter(30)
980	999	135521588	75	135521588_36	3	1	0	Rejected	High_Risk_catechol,Low_Risk_thiophene,PAINS_Filter_more150_hzone_phenol_A(479),PAINS_Filter_more150_hzone_phenol_A_bis(479),PAINS_Filter_more150_hzone_phenol_B(215),PAINS_Filter_less150_catechol_A(92)
981	986	135512407	61	135512407_39	3	1	0	Rejected	High_Risk_catechol,PAINS_Filter_more150_hzone_phenol_A(479),PAINS_Filter_more150_hzone_phenol_A_bis(479),PAINS_Filter_more150_hzone_phenol_B(215),PAINS_Filter_less150_catechol_A(92)
982	993	135519935	61	135519935_40	3	1	0	Rejected	High_Risk_catechol,PAINS_Filter_more150_hzone_phenol_A(479),PAINS_Filter_more150_hzone_phenol_A_bis(479),PAINS_Filter_more150_hzone_phenol_B(215),PAINS_Filter_less150_catechol_A(92)
983	983	135510264	60	135510264_65	3	1	0	Rejected	Low_Risk_halogenure_F,High_Risk_catechol,PAINS_Filter_more150_hzone_phenol_A(479),PAINS_Filter_more150_hzone_phenol_A_bis(479),PAINS_Filter_more150_hzone_phenol_B(215),PAINS_Filter_less150_catechol_A(92)
984	979	135497940	52	135497940_26	3	1	0	Rejected	Low_Risk_hydrazone,Low_Risk_nitro,High_Risk_ortho_aminophenol,PAINS_Filter_more150_hzone_phenol_A(479),PAINS_Filter_more150_hzone_phenol_A_bis(479),PAINS_Filter_more150_hzone_phenol_B(215),PAINS_Filter_less150_hzone_enamin_ter(30)
985	987	135512411	52	135512411_28	3	1	0	Rejected	High_Risk_catechol,PAINS_Filter_more150_hzone_phenol_A(479),PAINS_Filter_more150_hzone_phenol_A_bis(479),PAINS_Filter_more150_hzone_phenol_B(215),PAINS_Filter_less150_catechol_A(92)
986	1000	135521591	49	135521591_2	3	1	0	Rejected	High_Risk_catechol,Low_Risk_thiophene,PAINS_Filter_more150_hzone_phenol_A(479),PAINS_Filter_more150_hzone_phenol_A_bis(479),PAINS_Filter_more150_hzone_phenol_B(215),PAINS_Filter_less150_catechol_A(92)
987	1001	135521622	49	135521622_3	3	1	0	Rejected	High_Risk_catechol,Low_Risk_thiophene,PAINS_Filter_more150_hzone_phenol_A(479),PAINS_Filter_more150_hzone_phenol_A_bis(479),PAINS_Filter_more150_hzone_phenol_B(215),PAINS_Filter_less150_catechol_A(92)
988	1006	135691237	48	135691237_71	3	1	0	Rejected	High_Risk_catechol,Low_Risk_halo_alkene,PAINS_Filter_more150_hzone_phenol_A(479),PAINS_Filter_more150_hzone_phenol_A_bis(479),PAINS_Filter_more150_hzone_phenol_B(215),PAINS_Filter_less150_catechol_A(92)
989	81	260557	70	260557_81	3	2	0	Rejected	Low_Risk_halogenure,High_Risk_quinone,PAINS_Filter_more150_anil_di_alk_A(478),PAINS_Filter_more150_quinone_A(370),PAINS_Filter_more150_quinone_A_ter(370),PAINS_Filter_less150_ene_one_hal(17),PAINS_Filter_less150_ene_one_hal_bis(17)
990	326	1380424	62	1380424_13	3	2	0	Rejected	Low_Risk_halogenure,High_Risk_quinone,PAINS_Filter_more150_anil_di_alk_A(478),PAINS_Filter_more150_quinone_A(370),PAINS_Filter_more150_quinone_A_ter(370),PAINS_Filter_less150_ene_one_hal(17),PAINS_Filter_less150_ene_one_hal_bis(17)
991	1002	135541149	61	135541149_41	3	2	0	Rejected	High_Risk_catechol,Low_Risk_hydrazone,Low_Risk_thioketone,PAINS_Filter_more150_hzone_phenol_A(479),PAINS_Filter_more150_hzone_phenol_A_bis(479),PAINS_Filter_more150_hzone_phenol_B(215),PAINS_Filter_less150_catechol_A(92),PAINS_Filter_less150_hzone_enamin_ter(30)
992	961	135446674	58	135446674_5	3	2	0	Rejected
993	975	135490251	58	135490251_7	3	2	0	Rejected
994	1003	135614526	50	135614526_35	3	2	0	Rejected	High_Risk_catechol,Low_Risk_hydrazone,Low_Risk_nitro,PAINS_Filter_more150_hzone_phenol_A(479),PAINS_Filter_more150_hzone_phenol_A_bis(479),PAINS_Filter_more150_hzone_phenol_B(215),PAINS_Filter_less150_catechol_A(92),PAINS_Filter_less150_hzone_enamin_ter(30)
995	1004	135691075	48	135691075_70	3	2	0	Rejected	High_Risk_catechol,Low_Risk_thioketone,PAINS_Filter_more150_hzone_phenol_A(479),PAINS_Filter_more150_hzone_phenol_A_bis(479),PAINS_Filter_more150_hzone_phenol_B(215),PAINS_Filter_less150_catechol_A(92),PAINS_Filter_less150_rhod_sat_A(33)
996	945	135401277	47	135401277_36	3	2	0	Rejected	High_Risk_catechol,Low_Risk_hydrazone,PAINS_Filter_more150_hzone_phenol_A(479),PAINS_Filter_more150_hzone_phenol_A_bis(479),PAINS_Filter_more150_hzone_phenol_B(215),PAINS_Filter_less150_catechol_A(92),PAINS_Filter_less150_hzone_enamin_ter(30)
997	9	3194	105					Inorganic (Se)
998	915	16684434	67					Thiomersal (Hg)
999	916	16717706	53					Inorganics (Fe)
1000	935	44202984	52					Sulfur
